# Supplementary material for: Genome Sequence of Candidatus Nitrososphaera evergladensis from Group I.1b Enriched from Everglades Soil Reveals Novel Genomic Features of the Ammonia-Oxidizing Archaea
Source: PLoS One. 2014 Jul 7;9(7):e101648. doi: 10.1371/journal.pone.0101648 (PMC4084955; doi:10.1371/journal.pone.0101648)
Supplement: File S2 — Combined file containing Tables S1–S5. Table S1. Protein coding sequences of central carbon, nitrogen, lipid metabolism and genes involved in the stress response of the archaeon. Table S2. Transporters encoded in Ca. N. evergladensis genome. Table S3. Information processing machinery of Ca. N. evergladensis. Table S4. Protein coding sequences (COGs and TIGRfams) present only in the AOA group I.1b. Table S5. Coding sequences present only in Ca. N. evergladensis genome but missing from the genome of Ca. N. gargensis. (XLSX) [file pone.0101648.s002.xlsx]

## Sheet: Table S1
3-hydroxypropionate-4-hydroxybutyrate pathway
Product	EC no.	Gene Locus	3 best BLASTP hits in NCBI nr (% identity)	Comments, candidate enzymes
Biotin-[acetyl-CoA-carboxylase] ligase (birA)	EC 6.3.4.15	NTE_01982	N. gargensis 62 %, Methanoplanus limicola 40 %, N. limnia 39 %	Assembly of carboxylase subunits
Acetyl-CoA carboxylase, carboxyltransferase component (subunits alpha and beta) (Pyruvate carboxyl transferase subunit B)	EC 6.4.1.2	NTE_02772	N. gargensis 89 %, N. limnia 70 %, N. koreensis 69 %
Acetyl/propionyl-CoA carboxylase, alpha subunit (Biotin carboxylase)	EC 6.3.4.14	NTE_02773	N. gargensis 88 % , N. limnia 63 %, N. koreensis 63 %
Acetyl/propionyl-CoA carboxylase, alpha subunit (Pyruvate carboxyl transferase subunit B)	EC 6.4.1.1	NTE_02774	N. gargensis 90 %, N. limnia 47 %, N. koreensis 47 %
Methylmalonyl-CoA epimerase	EC 5.1.99.1	NTE_01107	N. gargensis 89 %, N. koreensis 55 %, N. maritimus 54 %
Methylmalonyl-CoA mutase N-terminal domain	EC 5.4.99.2	NTE_01108	N. gargensis 85 %, N. limnia 69 %, N. koreensis 68 %
Methylmalonyl-CoA mutase C-terminal domain	EC 5.4.99.2	NTE_01111	N. gargensis 84 %, N. limnia 65 %, N. kereensis 65 %
Fumarate hydratase (fumarase)	EC 4.2.1.2	NTE_00759	N. gargensis 83 %, N. koreensis 68 %, N. limnia 67 %
Succinate dehydrogenase/fumarate reductase, flavoprotein subunit	EC 1.3.99.1	NTE_00538	Ca. Parvarchaeum acidiphilum 45 %, Herpetosiphon aurantiacus 45 %, Ktedonobacter racemifer 45 %
Succinate dehydrogenase and fumarate reductase, iron-sulfur protein	EC 1.3.99.1	NTE_01591	N. gargensis 80 %, C. symbiosum 58 %, N. limnia 58 %
Succinate dehydrogenase, hydrophobic anchor, subunit		NTE_01592	N. gargensis 81 %, C. symbiosum 52 %, N. koreensis 55 %
Succinate dehydrogenase subunit C	EC 1.3.5.1	NTE_01593	N. gargensis 91 %, N. koreensis 63 %, N. maritimus 62 %
Succinate dehydrogenase or fumarate reductase, flavoprotein subunit Gram-negative/mitochondrial subgroup	EC 1.3.99.1	NTE_01594	N. gargensis 88 %, N. limnia 73 %, N. koreensis 72 %
Malonyl-CoA reductase	EC 1.2.1.75	NTE_03113	N. gargensis 87 %, N.limnia 61 %, N.koreensis 60 %	aspartate-semialdehyde dehydrogenase (EC 1.2.1.11)
Malonate semialdehyde reductase	EC 1.1.1.298	NTE_02462	N. gargensis 85 % , N.limnia 66 %, N.maritimus 64 %	3-hydroxyacyl-CoA dehydrogenase (EC 1.1.1.35)
3-hydroxypropionyl-CoA synthetase	EC 6.2.1.36	NTE_02371	N. gargensis 82 %, N.koreensis 65%, N.maritimus 64 %	acetyl-coenzyme A synthetase (EC 6.2.1.1)
3-hydroxypropionyl-CoA dehydratase	EC 4.2.1.1.16	NTE_02211	N. gargensis 86 %, N.limnia 51 %, N.koreensis 49 %	enoyl-CoA hydratase/carnithine racemase (EC 4.2.1.55)
Acryloyl-CoA reductase	EC 1.3.1.84	NTE_02221	N. gargensis 89 %, N.koreensis 56 %	NADPH:quinone reductase and related Zn-dependent oxidoreductases
Malyl-CoA lyase	EC 4.1.3.24	NTE_03105	N. gargensis 78 %, N. salaria 58 %, N. koreensis 58 %
Succinyl-CoA /malate-CoA transferase	EC 1.2.1.76		No homologs
Tricarboxylic acid cycle
Product	EC no.	Gene Locus	3 best BLASTP hits in NCBI nr (% identity)	Comments, candidate enzymes
Aconitase	EC 4.2.1.3	NTE_01231	Uncultured archaeon 77 %, N. maritimus 73 %, N. limnia 71 %	N. gargensis 35 %
Predicted aconitase subunit 1	EC 4.2.1.3	NTE_02684	N. gargensis 76 %, N. koreensis 57 %, N. limnia 55 %
Predicted aconitase subunit 2	EC 4.2.1.3	NTE_02685	N. gargensis (hypotetical protein Ngar_c08150) 71 %, N.maritimus (hypotetical protein Nmar_0054) 52 %
Isocitrate dehydrogenase (NADP)	EC 1.1.1.42	NTE_01097	N. gargensis 84 %, C. symbiosum 71 %, N. salaria 63 %
Pyruvate/2-oxoglutarate dehydrogenase complex, dihydrolipoamide dehydrogenase (E3) component, and related enzymes	EC 1.8.1.4	NTE_02192	N.gargensis 71 %, Nanosalina sp. 47 %, Nanonosalinarum 47 %
2-oxoglutarate oxidoreductase, alpha subunit (2-oxoacid:acceptor oxidoreductase, alpha subunit)	EC 1.2.7.3	NTE_01233	N.gargensis 75 %, N.koreensis 53 %, N.salaria 52 %
2-oxoglutarate oxidoreductase, beta subunit (2-oxoacid:acceptor oxidoreductase, beta subunit)	EC 1.2.7.3	NTE_01234	N.gargensis 84 %, Uncultured crenarchaeote 73 %, Nitrosospumilus sp. AR2 68 %
Succinyl-CoA synthetase (ADP-forming) alpha subunit	EC 6.2.1.5	NTE_02033	N.gargensis 88 %, C.symbiosum 68 %, N. koreensis 67 %
Succinyl-CoA synthetase (ADP-forming) beta subunit	EC 6.2.1.5	NTE_02034	N. gargensis 84 %, Uncultured marine archaeon 59 %, N.salaria 60 %
Fumarate hydratase (fumarase)	EC 4.2.1.2	NTE_00759	N. gargensis 83 %, N. koreensis 68 %, N. limnia 67 %
Malate dehydrogenase (NAD) (Malic enzyme)	EC 1.1.1.37	NTE_02800	N.gargensis 87 %, C. symbiosum 66 %, N. koreensis 63 %
Citrate lyase beta subunit	EC 4.1.3.6	NTE_03105	N. gargensis 78 %, N. salaria 58 %, N. koreensis 58 %
Citrate synthase	EC 2.3.3.1	NTE_02917	N.gargensis 87 %, Nitrosopumilus sp. AR2 62 %, N. maritimus 62 %
Succinate dehydrogenase/fumarate reductase, flavoprotein subunit	EC 1.3.99.1	NTE_00538	Ca. Parvarchaeum acidiphilum 45 %, Herpetosiphon aurantiacus 45 %, Ktedonobacter racemifer 45 %
Succinate dehydrogenase and fumarate reductase, iron-sulfur protein	EC 1.3.99.1	NTE_01591	N. gargensis 80 %, C. symbiosum 58 %, N. limnia 58 %
Succinate dehydrogenase, hydrophobic anchor, subunit		NTE_01592	N. gargensis 81 %, C. symbiosum 52 %, N. koreensis 55 %
Succinate dehydrogenase subunit C	EC 1.3.5.1	NTE_01593	N. gargensis 91 %, N. koreensis 63 %, N. maritimus 62 %
Succinate dehydrogenase or fumarate reductase, flavoprotein subunit Gram-negative/mitochondrial subgroup	EC 1.3.99.1	NTE_01594	N. gargensis 88 %, N. limnia 73 %, N. koreensis 72 %
TCA related
Acetyl-CoA carboxylase, carboxyltransferase component (subunits alpha and beta) (Pyruvate carboxyl transferase subunit B)	EC 6.4.1.2	NTE_02772	N. gargensis 89 %, N. limnia 70 %, N. koreensis 69 %
Acetyl/propionyl-CoA carboxylase, alpha subunit (Biotin carboxylase)	EC 6.3.4.14	NTE_02773	N. gargensis 88 % , N. limnia 63 %, N. koreensis 63 %
Acetyl/propionyl-CoA carboxylase, alpha subunit (Pyruvate carboxyl transferase subunit B)	EC 6.4.1.1	NTE_02774	N. gargensis 90 %, N. limnia 47 %, N. koreensis 47 %
Putative Isocitrate lyase (Carboxyphosphonoenolpyruvate phosphonomutase)		NTE_01742	N. gargensis 90 %, Uncultured marine crenarchaeote 61 %, N. koreensis 61 %
Glycolysis/Gluconeogenesis
Product	EC no.	Gene Locus	3 best BLASTP hits in NCBI nr (% identity)	Comments, candidate enzymes
Sugar kinases, ribokinase family	EC 2.7.1.15	NTE_03124	N. gargensis 70 %, Thermoplasmatales archaeon SCGC 31 %, unclassified Verrucomicrobia 27 %	Hexokinase, Phosphofructokinase
Sugar kinases, ribokinase family	EC 2.7.1.15	NTE_00636	N. gargensis 73 %, Caldithrix abyssi 38 %, Capnocytophaga cynodegmi 38 %	Hexokinase, Phosphofructokinase
Sugar kinases, ribokinase family	EC 2.7.1.15	NTE_01922	N. gargensis 68 %, uncultured crenarchaeote DeepAnt-EC39 41 %, N. koreensis 41 %	Hexokinase, Phosphofructokinase
Phosphomannomutase	EC 5.4.2.2	NTE_02946	N. gargensis 71 %, N. koreensis 50 %, N. limnia 49 %
Glucose-6-phosphate isomerase, archaeal II (EC 5.3.1.9) / Mannose-6-phosphate isomerase, archaeal (EC 5.3.1.8)		NTE_00280	N. gargensis 79 %, Janibacter hoylei 51 %, Flavobacterium frigoris 50 %
D-fructose 1,6-bisphosphatase	EC 3.1.3.11	NTE_02857	N. gargensis 92 %, Uncultured archaeon 71 %, N .koreensis 71 %
Fructose-bisphosphate aldolase	EC 4.1.2.13	NTE_02857	N. gargensis 92 %, Uncultured archaeon 71 %, N. koreensis 71 %
Triosephosphate isomerase	EC 5.3.1.1	NTE_02858	N. gargensis 72 %, N. maritimus 51 %, N. koreensis 50 %
Glyceraldehyde 3-phosphate dehydrogenase	EC 1.2.1.59	NTE_01905	N. gargensis 84 %, C. symbiosum 53 %, N. limnia 51 %
Phosphoglycerate kinase	EC 2.7.2.3	NTE_01678	N. gargensis 81 %, Dictoyoglomus thermophilum 49 %, Symbiobacterium thermophilum 48 %
Phosphoglycerate mutase	EC 5.4.2.1	NTE_00987	N. gargensis 71 %, Uncultured marine crenarchaeote 43 %, N. koreensis 44 %
2,3-bisphosphoglycerate-independent phosphoglycerate mutase, archaeal type	EC 5.4.2.1	NTE_02050	N. gargensis 77 %, N. koreensis 58 %, N. maritimus 58 %
Enolase	EC 4.2.1.11	NTE_02591	N. gargensis 81 %, N. koreensis 59 %, N. limnia 59 %
Phosphoenolpyruvate carboxykinase (ATP)	EC 4.1.1.49	NTE_02447	N. gargensis 68 %, Uncultured marine crenarrchaeote 61 %, N. koreensis 62 %
Phosphoenolpyruvate carboxykinase (ATP)	EC 4.1.1.49	NTE_01302	N. gargensis 84 %, Uncultured marine crenarchaeote 63 %, N. koreensis 64 %
Pyruvate phosphate dikinase	EC 2.7.9.1	NTE_02861	N. gargensis 79 %, N. limnia 60 %, N. koreensis 60 %	In archaea is known to work as pyruvate kinase as well
Malic enzyme	EC 1.1.1.38	NTE_01500	N. limnia 52 %, N .gargensis 51 %, Carboxydothermus hydrogenoformans 47 %
Pyruvate kinase	EC 2.7.1.40		no homologs
Hexose monophosphate pathway (HMP)
Product	EC no.	Gene Locus	3 best BLASTP hits in NCBI nr (% identity)	Comments, candidate enzymes
F420-dependent oxidoreductase, G6PDH family (glucose-6-phosphate dehydrogenase)	EC 1.1.98.2	NTE_02717	Metanocella conradii 40 %, N. gargensis 40 %, Methanofollis liminatans 39 %
Gluconolactonase		NTE_01165	Pedosphaera parvula 67 %, Micrococcus luteus 67 %, Micrococcus luteus 66 %
Predicted Zn-dependent hydrolases of the beta-lactamase fold	EC 3.5.2.6	NTE_02776	Desulfomonile tiedjei 63 %, Rhodopseudomonas palustris 51 %, Bradyrhizobium japonicum 52 %
Cupredoxin-like domain		NTE_00721	Halobiforma lacisalsi (hypotetical protein) 28 %, Haloterrigena turkmenica (hypotetical protein) 29 %, Haloterrigena thermotolerans (hypotetical protein) 31 %
Ribose-5-phosphate isomerase	EC 5.3.1.6	NTE_01476	N. gargensis 69 %, Uncultured marine crenarchaeote 55 %, N. limnia 52 %
Transketolase, C-terminal subunit	EC 2.2.1.1	NTE_00601	N. gargensis 81 %, N. salaria 59 %, N. koreensis 60 %
Transketolase, N-terminal subunit/ribulose-5-phosphate 3-epimerase	EC 2.2.1.1/EC 5.1.3.1	NTE_00602	N. gargensisi 83 %, Uncultured marine crenarchaeote 48 %, N. koreensis 48 %
Fructose-6-phosphate aldolase, TalC/MipB family	EC 2.2.1.2	NTE_00600	N. gargensis 84 %, N. koreensis 69 %, N .salaria 66 %
Ribose-phosphate pyrophosphokinase	EC 2.7.6.1	NTE_01392	N. gargensis 70 %, Nitrosopumilus sp. AR2 48 %, N. koreensis 47 %
Sugar kinases, ribokinase family (ribokinase)	EC 2.7.1.15	NTE_01922	N. gargensis 68 %, uncultured crenarchaeote DeepAnt-EC39 41 %, N. koreensis 41 %
Sugar kinases, ribokinase family (ribokinase)	EC 2.7.1.15	NTE_00636	N. gargensis 73 %, Caldithrix abyssi 38 %, Capnocytophaga cynodegmi 38 %
Putative 6-phosphogluconate dehydrogenase	EC 1.1.1.44	NTE_02307	N. gargensis 69 %, N. koreensis 59 %, Nitrosopumilus sp. AR2 60 %
Urease, urea transporter
Product	EC no.	Gene Locus	3 best BLASTP hits in NCBI nr (% identity)	Comments, candidate enzymes
Urease accessory protein UreH		NTE_02884	N. gargensis (UreD) 69 %, Nitrosopumilus sp. AR2 54 %, C. symbiosum 41 %
Urease accessory protein UreG		NTE_02885	N. gargensis 83 %, Nitrosopumilus sp. AR2 77 %, C. symbiosum 75 %
Urease accessory protein UreF		NTE_02886	N. gargensis 66 %, Nitrosopumilus sp. AR2 54 %, C. symbiosum 51 %
Urease accessory protein UreE		NTE_02887	N. gargensis 63 %, Nitrosopumilus sp. AR2 39 %, Uncultured marine crenarchaeote 39 %
Urease, alpha subunit (UreC)	EC 3.5.1.5	NTE_02890	N. gargensis 94 %, Nitrosopumilus sp. AR2 70 %, C. symbiosum 62 % (also to Firmicutes and Chloroflexi)
Urease, beta subunit (UreB)	EC 3.5.1.5	NTE_02891	N. gargensis 85 %, C. symbiosum 57 %, Nitrosopumius sp. AR2 52 % (also to Firmicutes )
Urease, gamma subunit (UreA)	EC 3.5.1.5	NTE_02892	N. gargensis 90 %, Alcanivorax borkumensis 69 %, Synechococcus sp. 65 %)
Urea transporter	EC 3.5.1.5	NTE_02894	N. gargensis 88 %, Methanomassiliicoccus sp. 51 %, Rhizobium mesoamericum 33 %
Urea active transporter, SSS family		NTE_02895	N. gargensis 69 %, Nitrosopumilus sp. AR2 60 %, C. symbiosum 58 %
Urease, gamma subunit (UreA)	EC 3.5.1.5	NTE_02912	Uncultured marine crenarchaeote 71 %, Nitrosopumilus sp. AR2 67 %, N. gargensis 64 %
Urease, beta subunit (UreB)	EC 3.5.1.5	NTE_02913	Nitrosopumilus sp. AR2 68 %, C. symbiosum 67 %, N. gargensis 60 %
Urease, alpha subunit (UreC)	EC 3.5.1.5	NTE_02914	Nitrosopumilus sp. AR2 79 %, Uncultured marine crenarchaeote 77 %, C. symbiosum 74 %, N .gargensis 69 %
Urea amidohydrolase (urease) gamma subunit		NTE_02908	Uncultured marine crenarchaeote 32 %, Bacillus halodurans 36 %, Paenibacillus sp. 38 %
Ammonia monooxygenase
Product	EC no.	Gene Locus	3 best BLASTP hits in NCBI nr (% identity)	Comments, candidate enzymes
Archaeal ammonia monooxygenase subunit A (AmoA)	EC 1.14.99.39	NTE_00961	N. sp. EN76 99 %, N. gargensis 95 %
Monooxygenase subunit B protein (AmoB)		NTE_01090	N. gargensis 85 %, Nitrososphaera sp. EN76 96 %, N. limnia 66 %
Ammonia monooxygenase/methane monooxygenase, subunit C (AmoC)		NTE_01100	N. gargensis 95 %, C. symbiosum 89 %, N. maritimus 89 %
Ammonia monooxygenase/methane monooxygenase, subunit C (AmoC)		NTE_01401	N. gargensis 92 %, N. maritimus 88 %, N. salaria 88 %
Ammonia monooxygenase/methane monooxygenase, subunit C (AmoC)		NTE_03139	N. gargensis 75 %, C. symbiosum 75 %, N. maritimus 73 %
Ammonia monooxygenase/methane monooxygenase, subunit C (AmoC)		NTE_03451	N. gargensis 88 %, N. maritimus 84 %, C. symbiosum 82 %
Ammonia monooxygenase/methane monooxygenase, subunit C (AmoC)		NTE_00181	N. gargensis 93 %, N. maritimus 91 %, C. symbiosum 90 %
Ammonia monooxygenase/methane monooxygenase, subunit C (AmoC)		NTE_00376	N. gargensis 94 %, C. symbiosum 88 %, N. maritimus 88 %
Ammonia monooxygenase/methane monooxygenase, subunit C (AmoC)		NTE_00725	N. gargensis 96 %, C. symbiosum 89 %, N. maritimus 89 %
AmoX-like protein (AmoX)		NTE_00962	N. gargensis 90 %, Uncultured archaeon 89 %, N. yellowstonii 65 %
Complex I NAD-quinone oxidoreductase
Product	EC no.	Gene Locus	3 best BLASTP hits in NCBI nr (% identity)	Comments, candidate enzymes
NADH dehydrogenase subunit A	EC 1.6.5.3	NTE_02559	N. gargensis 94 %, N. koreensis 68 %, N. salaria 65 %
NADH dehydrogenase subunit B	EC 1.6.5.3	NTE_02558	N. gargensis 91 %, N. salaria 86 %, Nitrosopumilus AR2 86 %
NADH:ubiquinone oxidoreductase 27 kD subunit (subunit C)	EC 1.6.5.3	NTE_02557	N. gargensis 73 %, N. koreensis 54 %, N. limnia 52 %
NADH dehydrogenase subunit D	EC 1.6.5.3	NTE_02556	N. gargensis 89 %, N. salaria 70 %, N. linmia 70 %
NADH dehydrogenase subunit H	EC 1.6.5.3	NTE_02555	N. gargensis 83 %, N. koreensis 64 %, N. limnia 64 %
Formate hydrogenlyase subunit 6/NADH:ubiquinone oxidoreductase 23 kD subunit (chain I)	EC 1.6.5.3	NTE_02554	N. gargensis 91 %, C. symbiosum 78 %, N. limnia 79 %
NADH dehydrogenase subunit J	EC 1.6.5.3	NTE_02553	N .gargensis 75 %, N. koreensis 58 %, N. maritimus 56 %
NADH:ubiquinone oxidoreductase subunit 11 or 4L (chain K)	EC 1.6.5.3	NTE_02552	N .gargensis 85 %, N .limnia 69 %, N. salaria 66 %
NADH dehydrogenase subunit L	EC 1.6.5.3	NTE_02550	N. gargensis 80 %, N. koreensis 65 %, C. sumbiosum 65 %
Proton-translocating NADH-quinone oxidoreductase, chain M	EC 1.6.5.3	NTE_02551	N. gargensis 73 %, N. salaria 57 %, N. koreensis 58 %
NADH:ubiquinone oxidoreductase subunit 2 (chain N)	EC 1.6.5.3	NTE_02549	N. gargensis 85 %, C. symbiosum 60 %, N. limnia 60 %
Alternative NADH dehydrogenases, type-II NADH dehydrogenase, Coenzyme F420 dependent NADP dehydrogenase, nitroreductases, NADH-dependent FMN reductases, FAD dependent oxidoreductases
Product	EC no.	Gene Locus	3 best BLASTP hits in NCBI nr (% identity)	Comments, candidate enzymes
Geranylgeranyl reductase family		NTE_01655	N. gargensis 72 %, N. koreensis 51 %, N. salaria 51 %
NADH dehydrogenase, FAD-containing subunit		NTE_00432	N. gargensis 61 %, Nitrosopumilus sp. AR 40 %, N. maritimus 40 %
Fe-S oxidoreductase		NTE_01087	N. gargensis 90 %, N. salaria 77 %, Nitrosopumilus sp. AR 76 %
Fe-S oxidoreductase		NTE_01761	N. gargensis 78 %, N. maritimus 62 %, N. koreensis 62 %
Fe-S oxidoreductase		NTE_02276	N. gargensis 92 %, Nitrosopumilus sp. AR 79 %, N. salaria 79 %
Predicted Fe-S oxidoreductase		NTE_03355	Methylocystis sp. SC2 52 %, Paenibacillus sp. HW567 52 %, Micromonospora aurantiaca 41 %
Predicted Fe-S oxidoreductases		NTE_01185	N. gargensis 81 %, C. symbiosum 76 %, Kuenenia stuttgartiensis 32 %
Predicted Fe-S oxidoreductases		NTE_01648	N. gargensis 82 %, Matallosohaera yellowstonensis 25 %, Centipeda periodontii 32 %
Predicted Fe-S oxidoreductases		NTE_02247	N. gargensis 82 %, C. symbiosum 58 %, Kuenenia stuttgartiensis 33 %
Predicted Fe-S oxidoreductases		NTE_02319	N. gargensis 94 %, N. salaria 81 %, Nitrosopumilus sp. SJ 80 %
Predicted Fe-S-cluster oxidoreductase		NTE_01252	N. gargensis 63 %, N. salaria 52 %, N. maritimus 51 %
NADPH:quinone reductase and related Zn-dependent oxidoreductases		NTE_02221	N. gargensis 89 %, N. salaria 57 %, N. koreensis 56 %
NADPH:quinone reductase and related Zn-dependent oxidoreductases		NTE_02771	N. gargensis 88 %, N. koreensis 56 %, N. limnia 58 %
NADPH:quinone reductase and related Zn-dependent oxidoreductases		NTE_03144	Methanolobus psychrophilus 52 %, Grimontia sp. AK16 42 %, Bacillus acidiproducens 44 %
Putative NADP-dependent oxidoreductases		NTE_00026	Candidatus Poribacteria sp. 51 %, Planctomyces brasiliensis 50 %, Planctomyces maris 47 %
Complex II
Product	EC no.	Gene Locus	3 best BLASTP hits in NCBI nr (% identity)	Comments, candidate enzymes
Succinate dehydrogenase/fumarate reductase, flavoprotein subunit	EC 1.3.99.1	NTE_00538	Thermoplasmatales archaeon E-plasma 46 %, Parvarchaeum acidiphilum 45 %, Herpetosiphon aurantiacus 45 %
Succinate dehydrogenase and fumarate reductase iron-sulfur protein		NTE_01591	N. gargensis 80 %, C. symbiosum 58 %, N. limnia 58 %
Succinate dehydrogenase or fumarate reductase, flavoprotein subunitGram-negative/mitochondrial subgroup		NTE_01594	N. gargensis 88 %, N. limnia 73 %, N. koreensis 72 %
Complex III
Product	EC no.	Gene Locus	3 best BLASTP hits in NCBI nr (% identity)	Comments, candidate enzymes
Rieske Fe-S protein	EC 1.10.2.2	NTE_01578	C. symbiosum 67 %, N. gargensis 74 %, N. koreensis 67 %
Rieske Fe-S protein		NTE_02836	C. symbiosum 64 %, N. gargensis 75 %, N. koreensis 62 %
Bacterioferritin (cytochrome b1)		NTE_02203	Pedosphaera parvula 61 %, Opitutus terrae 60 %, Chthoniobacter flavus 57 %
Cytochrome C and Quinol oxidase polypeptide I		NTE_02093	N. gargensis 57 %, Caldiarchaeum subterraneum 25 %, Methylibium petroleiphilum 33 %
Cytochrome b subunit of the bc complex		NTE_01577	N. gargensis 81 %, N. koreensis 66 %, N. limnia 65 %
Cytochrome c biogenesis factor		NTE_02991	Methanosarcina barkeri 33 %, Methanohalobium evestigatum 31 %, Methanolobus psychrophilus 29 %
Cytochrome c biogenesis factor		NTE_03292	N. gargensis 76 %, N. limnia 53 %, C. symbiosum 53 %
Complex IV
Product	EC no.	Gene Locus	3 best BLASTP hits in NCBI nr (% identity)	Comments, candidate enzymes
Uncharacterized protein required for cytochrome oxidase assembly		NTE_00089	N. gargensis 50 %, N. limnia 42 %, N. salaria 43 %
Heme/copper-type cytochrome/quinol oxidases, subunit 2	EC 1.9.3.1	NTE_00989	N. gargensi 69 %, C. symbiosum 64 %, N. limnia 61 %
Heme/copper-type cytochrome/quinol oxidases, subunit 1	EC 1.9.3.1	NTE_00990	N. gargensis 84 %, N. limnia 68 %, N. koreensis 68 %
Uncharacterized protein required for cytochrome oxidase assembly		NTE_00992	N. gargensis 76 %, Nitrosopumilus sp. AR2 53 %, N. limnia 53 %
Heme/copper-type cytochrome/quinol oxidases, subunit 1	EC 1.9.3.1	NTE_01447	N. gargensis 75 %, N. limnia 67 %, N. koreensis 67 %
Heme/copper-type cytochrome/quinol oxidases, subunit 2		NTE_01696	N. gargensis 58 %, Methylosinus sp. 38 %, Methanocella paludicola 38 %
Complex V: A1A0-type ATPse
Product	EC no.	Gene Locus	3 best BLASTP hits in NCBI nr (% identity)	Comments, candidate enzymes
ATP synthase subunit C	EC 3.6.3.14	NTE_03275	N. gargensis 87 %, N. maritimus 80 %, N. salaria 71 %
H(+)-transporting ATP synthase, vacuolar type, subunit D	EC 3.6.3.14	NTE_03277	N. gargensis 89 %, N. limnia 63 %, N. maritimus 63 %
Archaeal/vacuolar-type H+-ATPase subunit B	EC 3.6.3.14	NTE_03278	N. gargensis 95 %, N. koreensis 82 %, N. limnia 81 %
Archaeal/vacuolar-type H+-ATPase subunit A	EC 3.6.3.14	NTE_03279	N. gargensis 92 %, N. koreensis 79 %, N. limnia 79 %
Archaeal/vacuolar-type H+-ATPase subunit E	EC 3.6.3.14	NTE_03280	N. gargensis 73 %, N. salaria 42 %, Nitrosopumilus sp. AR2 40 %
Archaeal/vacuolar-type H+-ATPase subunit F	EC 3.6.3.14	NTE_01934	N. gargensis 86 %, N. koreensis 57 %, N. limnia 57 %
Archaeal/vacuolar-type H+-ATPase subunit C	EC 3.6.3.14	NTE_03272	N. gargensis 78 %, N. salaria 47 %, N. koreensis 46 %
Archaeal/vacuolar-type H+-ATPase subunit I	EC 3.6.3.14	NTE_03274	N. gargensis 74 %, N. koreensis 44 %, N. maritimus 44 %
Ferredoxins
Product	EC no.	Gene Locus	3 best BLASTP hits in NCBI nr (% identity)	Comments, candidate enzymes
4Fe-4S ferredoxin iron-sulfur binding domain protein		NTE_02702	N. gargensis 69 %, C. symbiosum 44 %, Halorhabdus tiamatea 48 %
4Fe-4S ferredoxin iron-sulfur binding domain protein		NTE_03164	N. gargensis 88 %, Nitrosopumilus sp. AR2 71 %, N. koreensis 70 %
4Fe-4S ferredoxin iron-sulfur binding domain protein		NTE_03411	N. gargensis 97 %, N. koreensis 65 %, Nitrosopumilus sp. AR2 63 %
4Fe-4S ferredoxin iron-sulfur binding domain protein		NTE_03443	N. gargensis 89 %, Nitrosopumilus sp. AR2 64 %, N. koreensis 64 %
4Fe-4S ferredoxin iron-sulfur binding domain protein		NTE_03452	N. gargensis 82 %, Nitrosopumilus sp. AR2, 65 %, N. koreensis 66 %
4Fe-4S ferredoxin iron-sulfur binding domain protein		NTE_01354	N. gargensis 76 %, N. limnia 51 %, N. koreensis 50 %
4Fe-4S ferredoxin iron-sulfur binding domain protein		NTE_01424	N. gargensis 71 %, N. limnia 61 %, N. koreensis 61 %
Electron carriers, plastocyanines
Product	EC no.	Gene Locus	3 best BLASTP hits in NCBI nr (% identity)	Comments, candidate enzymes
Plastocyanin		NTE_00991	N. gargensis blue (Type 1) copper domain proyein, 49 %, N. koreensis 34 %, N. maritimus 32 %
Plastocyanin		NTE_01049	N. gargensis 36 %, Cyanobacterium aponinum 37 %, Nitrosopumilus sp AR2 32 %
Plastocyanin		NTE_01241	N. gargensis 57 %, N. koreensis 41 %, N. limnia 42 %
Plastocyanin		NTE_01576	N. gargensis 54 %, N. maritimus 38 %, N. koreensis 39 %
Plastocyanin		NTE_01663	N. gargensis 63 %, N. limnia 44 %, N. koreensis 43 %
Plastocyanin		NTE_01901	N. gargensis 52 %, N. salaria 42 %, Bradyrhizobium 37 %
Plastocyanin		NTE_02068	N. gargensis 56 %, C. symbiosum 44 %, N. maritimus 44 %
Plastocyanin		NTE_02489	N. gargensi 52 %, N. maritimus 37 %, N. koreensis 39 %
Plastocyanin		NTE_02491	N. gargensis 57 %, Methanolobus psychrophilus 48 %, N. limnia 48 %
Plastocyanin		NTE_02853	N. gargensis 45 %, N. koreensis 29 %, N. limnia 29 %
Plastocyanin		NTE_03128	N. gargensis 42 %, Geminocystis herdmanii 41 %, Cyanobacterium aponinum 39 %
Plastocyanin		NTE_03192	N. gargensis 52 %, Nitrosopumilus AR2 40 %
Plastocyanin		NTE_03468	N. gargensis 54 %, C. symbiosum 44 %, N. koreensis 44%
Plastocyanin		NTE_03520	N. maritimus 39 %, Nitrosopumilus AR2 43 %
Plastocyanin		NTE_03525	N. gatgensis 54 %, C. symbiosum 41 %, N. koreensis 42 %
Plastocyanin		NTE_03534	N. gargensis 48 %, N. maritimus 41 %, N. salaria 40 %
Plastocyanin		NTE_03540	N. gargrnsis 54 %, N. koreensis 43 %, N. limnia 39 %
Plastocyanin		NTE_00132	N. gargensis 52 %, N. limnia 50 %, N. salaria 46 %
Plastocyanin		NTE_00587	N. salaria 36 %, N. gargensis 31 %, N. maritimus 31 %
Multicopper oxidases
Product	EC no.	Gene Locus	3 best BLASTP hits in NCBI nr (% identity)	Comments, candidate enzymes
Putative multicopper oxidases		NTE_01395	N. gargensis 72 %, N. maritimus 64 %, N. limnia 64 %
Putative multicopper oxidases	EC 1.7.2.1	NTE_01403	N. gargensis 71 %, Uncultured crenarchaeote 29d5 65 %, Cellulomonas flavigena 35 %	Dissimilatory nitrite reductase
Putative multicopper oxidases		NTE_00203	N. gargensis 57 %, N. limnia 59 %, N. koreensis 53 %	Dissimilatory nitrite reductase
Putative multicopper oxidases		NTE_00315	N. gargensis 49 %, N. koreensis 43 %, Nitrosopumilus AR2 42 %
Putative multicopper oxidases		NTE_00596	N. gargensis 63 %, N. limnia 46 %, Nitrosopumilus AR2 45 %
Putative multicopper oxidases		NTE_00902	Nitrosopumilus AR2 63 %, N. maritimus 63 %, Nitrosopumilus AR2 61 %
Cytochrome P450		NTE_00373	Paenibacillus sp. 47 %, Paenibacillus mucilaginosus 48 %, Arthrobacter sp. 45 %
Fatty acids, lipids, isoprenoids metabolism
Product	EC no.	Gene Locus	3 best BLASTP hits in NCBI nr (% identity)	Comments, candidate enzymes
Mevalonate pathway - isoprenoid metabolism
Hydroxymethylglutaryl-CoA synthase	EC 2.3.3.10	NTE_01316	N. gargensis 87 %, Nitrosopumilus AR2 65 %, N. koreensis 65 %
Hydroxymethylglutaryl-CoA reductase	EC 1.1.1.34	NTE_03194	N. gargensis 73 %, N. limnia 55 %, N. koreensis 53 %
Mevalonate kinase	EC 2.7.1.36	NTE_02597	N. gargensis 58 %, N. limnia 44 %, N. salaria 44 %
Candidate gene for the hypothesized phosphomevalonate decarboxylase		NTE_02596	N. gargensis 70 %, N. limnia 55 %, N. korrensis 54 %
Phosphomevalonate kinase			No homologs
Conversion of IPP to DMAPP
Isopentenyl-diphosphate delta-isomerase, FMN-dependent (EC 5.3.3.2)	EC 5.3.3.2	NTE_02264	N. gargensis 86 %, Micarchaeum acidiphilum 54 %, candidate division pSL4 archaeon SCGC 52 %
Archaeal Lipid biosynthesis: Elongation of side chains
Geranylgeranyl-diphosphate synthase (EC 2.5.1.29)/farnesyl-diphosphate synthase (EC 2.5.1.10)	EC 2.5.1.10	NTE_02265	N. gargensis 72 %, N. korrensis 54 %, N. salaria 53 %
Undecaprenyl pyrophosphate synthetase	EC 2.5.1.31	NTE_00400	N. gargensis 78 %, N. maritimus 61 %, N. koreensis 60 %
Archaeal Lipid biosynthesis: Synthesis of glycerol phosphate backbone
Glycerol dehydrogenase and related enzymes	EC 1.1.1.261	NTE_01413	N. gargensis 78 %, N. maritimus 56 %, Nitrosopumilus sp. 55 %
Archaeal Lipid biosynthesis: Linking backbone and side chains
Geranylgeranylglyceryl diphosphate synthase	EC 2.5.1.41	NTE_00080	N. gargensis 85 %, Nitrosopumilus AR2 63 %, C. symbiosum 62 %
Geranylgeranylglycerol-phosphate geranylgeranyltransferase	EC 2.5.1.42	NTE_01304	N. gargensis 53 %, N. limnia 37 %, Fluoribacter dumoffii 37 %
Archaeal Lipid biosynthesis: Addition of polar head groups
Phosphatidylglycerophosphate synthase	EC 2.7.8.5	NTE_01924	N. gargensis 73 %, N. korrensis 56 %, N. limnia 56 %
Archaeal Lipid biosynthesis: reduction/ hydrogenation?
Geranylgeranyl reductase family		NTE_01655	N. gargensis 72 %, N. korrensis 51 %, N. salaria 51 %
Polyhydroxybutyrate metabolism (PHA biosynthesis)
Enoyl-CoA hydratase/carnithine racemase	EC 4.2.1.55	NTE_02211	N. gargensis 86 %, N. limnia 51 %, N. koreensis 49 %
Enoyl-CoA hydratase	EC 4.2.1.17	NTE_00463	Uncultured archaeon 45 %, Candidate division DUSEL4 archaeon 34 %
3-ketoacyl-CoA thiolase (acetyl-CoA acetyltransferase)	EC 2.3.1.16	NTE_00104	N. gargensis 95 %, N. koreensis 78 %, Nitrosopumilus AR2 76 %
3-hydroxybutyryl-CoA dehydrogenase	EC 1.1.1.157	NTE_02462	N. gargensis 85 %, N. limnia 66 %, N. maritimus 64 %
3-hydroxyacyl-CoA dehydrogenase	EC 1.1.1.35	NTE_02462	N. gargensis 85 %, N. limnia 66 %, N. maritimus 64 %
Poly(R)-hydroxyalkanoic acid synthase, class III, PhaC subunit	EC 2.3.1._	NTE_01626	N. gargensis 75 %, N. limnia 60 %, N. salaria 52 %
Poly(R)-hydroxyalkanoic acid synthase subunit (PHA_synth_III_E)		NTE_01627	N. gargensis 65 %, C. symbiosum 30 %, Nitrosopumilus sp. SJ 30 %
Triacylglycerol metabolism
Lysophospholipase, monoglyceride lipase	EC 3.1.1.23, 3.1.1.5	NTE_00862	N. gargensis 59 %, N. limnia 46 %
Nitrogen metabolism (ammonia assimilation)
Product	EC no.	Gene Locus	3 best BLASTP hits in NCBI nr (% identity)	Comments, candidate enzymes
Ammonia assimilation
Glutamate dehydrogenase	EC 1.4.1.3	NTE_02631	N. gargensis 89 %, Uncultured crenarchaeote 76h13 77 %, Korarchaeum cryptofilum 61 %
Glutamine synthetase type I	EC 6.3.1.2	NTE_00424	N. gargensis 87 %, N. maritimus 60 %, N. koreensis 60 %
Glutamine synthetase type I	EC 6.3.1.2	NTE_02629	N. gargensis 71 %, Caldiarchaeum subterraneum 48 %
NADPH-dependent glutamate synthase beta chain	EC 1.4.1.13	NTE_01407	Carboxydothermus hydrogenoformans 40 %, Korarchaeum cryptopilum 41 %, Desulurococcus mucosus 40 %
Nitrogen regulatory protein P-II		NTE_02292	N. gargensis 79 %, Desulfosporosinus acidiphilus 51 %, Ammonifex degensii 47 %
Nitrogen regulatory protein P-II		NTE_02729	N. gargensis 78 %, Uncultured crenarchaeota 68 %, N. salaria 50 %
Nitrogen regulatory protein P-II		NTE_02867	N. gargensis 73 %, Uncultured crenarchaeote 46 %, N. koreensis 44 %
Nitrogen regulatory protein P-II		NTE_02871	N. gargensis 88 %, Uncultured crenarchaeote 45 %, Nitritalea halalkaliphila 42 %
Nitrogen regulatory protein P-II		NTE_01161	N. gargensis 39 %, Uncultured crenarchaeote 37 %, Sphingobium japonicum 39 %
Nitrogen regulatory protein P-II		NTE_02947	N. gargensis 60 %, Uncultured crenarchaeote 54 %, Clostridium saccharolyticum 33 %
Ammonium transporter	TC 1.A.11	NTE_01563	N. gargensis 80 %, N. koreensis 54 %, N. limnia 53 %
Ammonium transporter	TC 1.A.11	NTE_03344	N. gargensis 82 %, N. koreensis 54 %, N. maritimus 53 %
Ammonium transporter	TC 1.A.11	NTE_03162	N. gargensis 90 %, N. koreensis 66 %, N. limnia 66 %
Denitrification
multicopper oxidase		NTE_00596	N. gargensis 63 %, N. limnia 46 %, Nitrosopumilus AR2 45 %
NorQ like ATPase		NTE_00598	N. gargensis 85 %, N. koreensis 69 %, N. maritimus 67 %
von Willebrand factor type A domain (vWA) norD type		NTE_00599	N. gargensis 80 %, Nitrosopumilus AR2 49 %, N. salaria 48 %	Putative nitric oxide reductase activation protein
Hemerythrin HHE cation binding domain		NTE_00597	N. gargensis 41 %, N. limnia 44 %, N. salaria 44 %	Hemerythrin HHE cation binding domain norA in bacteria (a regulator of response to NO)
Stress response
Product	EC no.	Gene Locus	3 best BLASTP hits in NCBI nr (% identity)	Comments, candidate enzymes
Osmotic stress
Aquaporin (Glycerol uptake facilitator and related permeases)		NTE_00058	N. gargensis 69 %, N. limnia 64 %, N. koreensis 69 %
Aquaporin (Glycerol uptake facilitator and related permeases)		NTE_00672	Physcomitrella patens 41 %, Bacillus cereus 40 %
Aquaporin		NTE_01609	N. limnia 65 %, N. salaria 68 %, N. gargensis 79 %
Mannosyl-3-phosphoglycerate synthase	EC 2.4.1.217	NTE_01978	N. gargensis 77 %, Uncultured crenarchaeote 62 %, Nitrosocaldus sp. 49 %
Myo-inositol-1-phosphate synthase	EC 5.5.1.4	NTE_01645	N. gargensis 88 %, Thermobaculum terrenum 52 %, Anaerolinea thermophila 51 %
Myo-inositol-1-phosphate synthase	EC 5.5.1.4	NTE_02260	N. gargensis 71 %, Korarchaeum cryptofilum 42 %, Sulfolobus tokodaii 37 %
Oxidative stress
Superoxide dismutase	EC 1.15.1.1	NTE_01311	N. gargensis 89 %, N. limnia 68 %, N. koreensis 65 %
Peroxiredoxin	EC 1.11.1.15	NTE_02473	N. gargensis 85 %,C. symbiosum 54 %, Nitrosopumilus AR2 53 %
Peroxiredoxin	EC 1.11.1.15	NTE_02586	N. gargensis 73 %, Nitrosopumilus AR2 65 %, N. koreensis 65 %
Peroxiredoxin	EC 1.11.1.15	NTE_02777	N. gargensis 76 %, C. symbiosum 59 %, N. koreensis 58 %
Peroxiredoxin	EC 1.11.1.15	NTE_01148	Methanocella arvoryzae 65 %, Azorhizobium caulinodans 59 %, Halobacterium sp. 68 %
Peroxiredoxin	EC 1.11.1.15	NTE_01225	Micrarchaeum acidiphilum 46 %, Methylophilus sp. 39 %
DNA-binding ferritin-like protein (oxidative damage protectant)	EC 1.16.3.1	NTE_01122	N. gargensis 54 %, N. limnia 56 %, N. koreensis 55 %
DNA-binding ferritin-like protein (oxidative damage protectant)	EC 1.16.3.1	NTE_01156	Rubrobacter xylanophilus 63 %, Bradyrhizobium sp. 59 %, Parachlamydia acanthamoebae 61 %
Hydroxyacylglutathione hydrolase	EC 3.1.2.6	NTE_01556	N. gargensis 77 %, N. koreensis 59 %, C. symbiosum 56 %
Detoxification
NTP pyrophosphohydrolases including oxidative damage repair enzymes	EC 3.6.1.13	NTE_03007	N. gargensis 64 %, N. salaria 41 %, N. koreensis 38 %
NTP pyrophosphohydrolases including oxidative damage repair enzymes	EC 3.6.1.13	NTE_00036	Caldibacillus debilis 31 %, Mathylomirabilis oxyfera 32 %, Pleurocapsa sp. 31 %
ADP-ribose pyrophosphatase	EC 3.6.1.-	NTE_02647	N. gargensis 75 %, Methanococcus villloscus 53 %, Methanococcus sp. 49 %
NTP pyrophosphohydrolases including oxidative damage repair enzymes	EC 3.6.1.13	NTE_02970	N. gargensis 65 %, Pusillimonas noertemannii 39 %, Achromobacter piechaudii 38 %
Dimeric dUTPase	EC 3.6.1.23	NTE_01721	N. gargensis 84 %, N. koreensis 72 %, N. maritimus 72 %
Bacterial hemoglobins
Copper binding protein, plastocyanin/azurin family		NTE_00132	N. gargensis 52 %, N. limnia 50 %, N. salaria 46 %
Copper binding protein, plastocyanin/azurin family		NTE_01576	N. gargensis 54 %, N. maritimus 38 %, N. koreensis 39 %
Copper binding protein, plastocyanin/azurin family		NTE_03525	N. gatgensis 54 %, C. symbiosum 41 %, N. koreensis 42 %
Copper binding protein, plastocyanin/azurin family		NTE_03534	N. gargensis 48 %, N. maritimus 41 %, N. salaria 40 %
Hemoglobin-like protein HbO		NTE_00637	Sorangium cellulosum 53 %, Streptomyces sp. 49 %, Myxococcus stipitatus 57 %
Hfl operon
GTP-binding protein HflX		NTE_00449	N. gargensis 75 %, N. koreensis 55 %, Nitrosopumilus AR2 54 %
GTP-binding protein HflX		NTE_00523	N. gargensis 68 %, Verrucomicrobia bacterium 46 %, Nitrosopumilus AR2 44 %
Predicted GTPase or GTP-binding protein		NTE_00854	Uncultured archaeon 45 %, N. gargensis 44 %
Small GTP-binding protein domain		NTE_01695	N. gargensis 81 %, N. koreensis 62 %, N. maritimus 62 %
Antibiotics and heavy metals resistance
Copper-translocating P-type ATPase	EC 3.6.3.4	NTE_02207	Thermoanaerobacter indiensis 45 %, Geobacillus thermodenitrificans 46 %, Sporosarcina newyorkensis 43 %
Copper-translocating P-type ATPase	EC 3.6.3.4	NTE_02696	N. gargensis 85 %, Methanocella conradii 52 %, Nostoc sp. 52 %
Copper chaperone		NTE_02697	N. gargensis 83 %, Desulfosporosinus acidiphilus 42 %, Desulfitobacterium hafniense 40 %
Putative copper-translocating P-type ATPase		NTE_02698	Methanobacterium formicicum 56 %, Methanoregula formicicum 53 %, Methanobacterium sp. 54 %
Periplasmic divalent cation tolerance protein CutA (copper tolerance)		NTE_02314	N. gargensis 58 %, C. symbiosum 48 %, N. limnia 45 %
Polyphosphate:AMP phosphotransferase	EC 2.7.4.-	NTE_00470	Methylovulum miyakonense 64 %, Methylobacter marinus 67 %, Burkholderia sp. 65 %
Exopolyphosphatase	EC 3.6.1.11	NTE_00050	Clostridiaceae bacterium 30 %, Herpetosiphon aurantiacus 32 %, Chloroflexus aggregans 28 %
Cobalt-zinc-cadmium resistance protein		NTE_00935	N. gargensis 66 %, YNPFFA archaeon SCGC 32 %, Methanothermus fervidus 31 %
Cobalt-zinc-cadmium resistance protein		NTE_02638	N. gargensis 68 %, Nitrosopumilus AR2 46 %, N. koreensis 45 %
Cobalt-zinc-cadmium resistance protein CzcD		NTE_03261	Afipia clevelandensis 50 %, Hymenobacter aerophilus 49 %, Oligotropha carboxidovorans 48 %
Arsenical pump-driving ATPase	EC 3.6.3.16	NTE_03163	N. gargensis 79 %, Uncultured archaeon 43 %, crenarchaeote SCGC 40 %
Arsenic efflux pump protein		NTE_02968	N. gargensis 69 %, N. koreensis (citrate transporter) 43 %, N. limnia (citrate transporter) 42 %
Arsenate reductase	EC 1.20.4.1	NTE_00057	N. gargensis 78 %, N. koreensis 55 %, N. limnia 58 %
High-affinity nickel permease		NTE_02909	Francisella sp. 35 %, Sulfolobus tokodaii 34 %, Leuconostoc citreum 32 %
ABC-type dipeptide/oligopeptide/nickel transport systems, permease components		NTE_00771	N. gargensis 80 %, Uncultured archaeon 77 %, Nitrosopumilus AR2 52 %
ABC-type dipeptide/oligopeptide/nickel transport systems, permease components		NTE_00772	N. gargensis 79 %, Uncultured archaeon 78 %, C. symbiosum 57 %
Membrane protein TerC, possibly involved in tellurium resistance		NTE_03510	N. gargensis 66 %, N. limnia 54 %, N. koreensis 55 %
Daunorubicin resistance ABC transporter ATP-binding subunit		NTE_03060	N. gargensis 80 %, Uncultured archaeon 60 %, Methanoregula boonei 56 %
Multiple antibiotic transporter		NTE_02959	N. gargensis 67 %, Uncultured archaeon 62 %, Nitrosocaldus sp. 44 %
Antibiotic resistance efflux protein		NTE_00949	N. koreensis 43 %, N. limnia 41 %, N. gargensis 42 %
			* Sequences present only in group I.1b
			** Sequences present only in Ca. N. evergladensis genome, but not in other Thaumarchaeota

## Sheet: Table S2
Product	Gene Locus	3 best BLASTP hits in NCBI nr (% identity)	Comments
Pores and Channels
The Ligand-gated Ion Channel (LIC) Family of Neurotransmitter Receptors
Neurotransmitter-gated ion-channel transmembrane region	NTE_03485	N. limnia 62 %, N. gargensis 68 %, Nitrosopumilus AR 29 %	They exhibit receptor specificity for (1)acetylcholine, (2) serotonin, (3) glycine, (4) glutamate and (5) g-aminobutyric acid (GABA)
Neurotransmitter-gated ion-channel transmembrane region	NTE_00040	N. limnia 61 %, N. gargensis 66 %, Nitrosopumilus sp. AR 31 %
Major intrinsic proteins (MIP) superfamily
MIP family channel proteins	NTE_01609	Marine Group I thaumarchaeote 63 %, N. limnia 65 %, N. salaria 68 %, N. gargensis 70 %	Members of the MIP superfamily function as membrane channels that selectively transport water, small neutral molecules, and ions out of and between cells.
Glycerol uptake facilitator and related permeases (Major Intrinsic Protein Family)	NTE_00058	N. gargensis 69 %, N. limnia 64 %, Nitrosopumilus sp. SJ 66 %
Glycerol uptake facilitator and related permeases (Major Intrinsic Protein Family)	NTE_00672	Physcomitrella patens 41 %, Bacillus cereus 40 %, Mastigocladopsis repens 41 %
Ammonium transporters superfamily
ammonium transporter	NTE_01563	N. gargensis 80 %, N. koreensis 54 %, N. limnia 53 %
ammonium transporter	NTE_03162	N. gargensis 90 %, N. koreensis 66 %, N. limnia 66 %
ammonium transporter	NTE_03344	N. gargensis 82 %, N. koreensis 54 %, N. maritimus 53 %
Mechanosensitive ion channel Superfamily
Small-conductance mechanosensitive channel	NTE_00125	Aeropyrum pernix 31 %, Conexibacter woesei 29 %, Saccharopolyspora erythraea 26 %	Provide protection against hypo-osmotic shock, responding both to stretching of the cell membrane and to membrane depolarisation
Small-conductance mechanosensitive channel	NTE_00670	N. gargensis 59 %, N. limnia 35 %, N. koreensis 36 %
Small-conductance mechanosensitive channel	NTE_01331	N. gargensis 67 %, Pyrolobus fumarii 47 %, Archaeoglobus veneficus 44 %
Small-conductance mechanosensitive channel	NTE_03326	N. gargensis 71 %, Methanocella conradii 34 %, Methanocella arvoryzae 34 %
Small-conductance mechanosensitive channel	NTE_03478	N. gargensis 63 %, N. maritimus 39 %, Pyrolobus fumarii 40 %
Large conductance mechanosensitive channel protein	NTE_01477	N. limnia 71 %, N. gargensis 63 %, N. koreensis 67 %
Urea transporters
Urea transporter	NTE_02894	N. gargensis 88 %, Methanomassilicoccus sp. Mx1-issoire 51 %, Rhizobium mesoamericanum 33 %
metal ion transporter CorA-like divalent cation transporter superfamily
Mg2+ and Co2+ transporters	NTE_00766	N. gargensis 74 %, N. koreensis 55 %, N. maritimus 56 %	Involved in transporting divalent cations (uptake or efflux) across membranes:Mg2+, Co2+, Zn2+, Ni2+
Mg2+ and Co2+ transporters	NTE_01330	N. gargensis 55 %, Nitrosopumilus sp. AR2 49 %, N. maritimus 49 %
Electrochemical-Potential-Driven Transporters
The Major Facilitator Superfamily (MFS) - multidrug-efflux transporter
Arabinose efflux permease	NTE_00949	N. koreensis 43 %, N. limnia 41 %, N. gargensis 42 %	Transport across cytoplasmic or internal membranes of a variety of substrates including ions, sugar phosphates, drugs, neurotransmitters, nucleosides, amino acids, and peptides.
Arabinose efflux permease	NTE_03191	N. gargensis 49 %, N. salaria 46 %, N. limnia 44 %
Arabinose efflux permease	NTE_00974	Uncultured bacterium 36 %, Haladaptatus paucihalophilus 36 %, Anaeromyxobacter sp. Fw109-5 39 %
Arabinose efflux permease	NTE_01164	N. salaria 39 %, N. gargensis 41 %, N. limnia 52 %
Arabinose efflux permease	NTE_02785	N. salaria 65 %, N. limnia 65 %, Parvarchaeum acidophilus 44 %
Arabinose efflux permease	NTE_02862	N. gargensis 72 %, N. salaria 64 %, N. limnia 57 %
Arabinose efflux permease	NTE_02922	N. gargensis 56 %, N. maritimus 42 %, N. koreensis 41 %
Sugar phosphate permease	NTE_00183	N. gargensis 65 %, Caldiarchaeum subterraneum 29 %, Caldvirga maquilingensis 31 %
Na+/melibiose symporter and related transporters	NTE_01332	N. gargensis 68 %, Thermofilum pendens 49 %, Chlorobaculum parvum 39 %
APC superfamily
amino acid/polyamine/organocation transporter	NTE_00892	N. gargensis 63 %, N. limnia 47 %, N. koreensis 45 %	Amino acid transporters
Cation diffusion facilitator family
cation diffusion facilitator family transporter	NTE_00173	N. limnia 59 %, candidate division OP8 bacterium SCGC 50 %, Hahella chejuensis 41 %	Cation efflux family ;Members of this family are integral membrane proteins, that are found to increase tolerance to divalent metal ions such as cadmium, zinc, and cobalt. These proteins are thought to be efflux pumps that remove these ions from cells.
cobalt-sink-cadmium resistance protein	NTE_00935	N. gargensis 66 %, candidate division YNPFFAarchaeon SCGC 32 %
cation diffusion facilitator family transporter	NTE_02426	N. gargensis 72 %, candidate division YNFFA archaeon 32 %, crenarchaeote SCGC 29 %
cobalt-sink-cadmium resistance protein	NTE_02638	N. gargensis 68 %, Nitrosopumilus sp. AR2 46 %, N. koreensis 45 %
cobalt-sink-cadmium resistance protein CzcD	NTE_03261	Afipia clevelandensis 50 %, Hymenobacter aerophilus 49 %, Oligotropga carboxidovorans 48 %
Zinc (Zn2+)-Iron (Fe2+) Permease (ZIP) Family
Predicted divalent heavy-metal cations transporter	NTE_01396	N. gargensis 68 %, Nitrosopumilus sp. AR2 52 %, Marine GroupI thaumarchaeote SCGC 52 %	zinc/iron permeases
Predicted divalent heavy-metal cations transporter	NTE_01506	Leucobacter chromiiresistens 44 %, Arthrobacter globiformis 39 %, Arthrobacter sp. 161MFSha2.1 38 %
Na+/Ca2+ exchange superfamily
Ca2+/Na+ antiporter	NTE_02020	N. gargensis 80 %, candidate division YNPFFA archaeon SCGC 40 %, Sulfolobus tokodaii 28 %	Sodium/calcium exchangers regulate intracellular Ca2+ concentrations in many cells
SSS family
urea active transporter, SSS family	NTE_02895	N. gargensis 69 %, Nitrosopumilus sp. AR2 60 %, C. symbiosum 58 %	Solute carrier families 5 and 6-like; solute binding domain
CPA2 family
Kef-type K+ transport systems, membrane components	NTE_01976	N. gargensis 72 %, Cytophaga hutchinsonii 37 %, Pedobacter saltans 38 %	Inorganic ion transport and metabolism; K+/H+ antiport, K+ uniport and Na+/H+antiport
Kef-type K+ transport system, predicted NAD-binding component	NTE_00059	N. gargensis 69 %, N. koreensis 48 %, N. maritimus 42 %
Kef-type K+ transport systems, membrane components	NTE_00389	N. gargensis 70 %, N. koreensis 62 %, N. maritimus 41 %
K+ Transporter (Trk) Family
Trk-type K+ transport systems, membrane components	NTE_03481	N. gargensis 43 %, N. koreensis 38 %, N. limnia 37 %	Active sodium up-take utilising ATP in the process
Trk-type K+ transport systems, membrane components	NTE_00230	N. gargensis 43 %, N. koreensis 38 %, N. limnia 37 %
Phosphate transporter family
Phosphate/sulphate permeases	NTE_00865	N. limnia 62 %, N. koreensis 62 %, Pandoraea sp. SD6-2 55 %	Na(+)-phosphate symporter
Toluene Sulfonate Uptake Permease (TSUP) Family
Sulfonate transporter	NTE_01036	N. gargensis 64 %, N. limnia 47 %, Nitrosopumilus sp. SJ 44 %
Putative sulfonate transporter (TauE)	NTE_02423	Fischerella muscicola 32 %, Fischerella thermalis 32 %, Sutterella wadsworthensis 27 %
Iron permease FTR1 family
High-affinity Fe2+/Pb2+ permease	NTE_02742	N. gargensis 65 %, N. limnia 53 %, N. koreensis 53 %
NicO superfamily
High-affinity nickel permease	NTE_02909	Francisella sp. TX077308 35 %, Francisella philomiragia 32 %, Sulfolobus tokodaii 34 %	the incorporation of nickel into H2-uptake hydrogenase and urease enzymes
Mn2+ and Fe2+ transporters of the NRAMP family
Mn2+ and Fe2+ transporters of the NRAMP family	NTE_02520	N. koreensis 58 %, candidate division OP11 bacterium SCGC 51 %, Saccharimonas aalborgensis 44 %
Twin Arginine Translocation system
Sec-independent protein translocase TatA	NTE_00825	N. gargensis 75 %, Nitrosocaldus sp. 55 %, Uncultured crenarchaeote 76h13 42 %
Sec-independent protein translocase TatC	NTE_00826	N. gargensis 61 %, N. salaria 51 %, N. koreensis 50 %
Sec-independent protein secretion pathway components (TatA)	NTE_02632	N. gargensis 60 %, N. maritimus 50 %, N. koreensis 49 %
Anion permease ArsB/NhaD superfamily
possible tyrosine transporter P-protein/Na+/H+ antiporter NhaD and related arsenite permeases	NTE_00795	Marine Group I thaumarchaeote SCGC 51 %, uncultured marine crenarchaeote HF4000 50 %, Clostridium sticklandii 46 %	These permeases have been shown to translocate sodium, arsenate, antimonite, sulfate and organic anions across biological membranes in all three kingdoms of life
Na+/H+ antiporter NhaD and related arsenite	NTE_02968	N. gargensis 69 %, N. koreensis 43 %, N. limnia 42 % (citrate transporter)
Di- and tricarboxylate transporters	NTE_03463	Gillisia limnaea 29 %, Staphylococcus saprophyticus 28 %, Selemonas sp. Oral taxon 138 29 %
Di- and tricarboxylate transporters	NTE_03514	Desulfotomaculum gibsoniaea 41 %, Muricauda ruestringensis 39 %, Polaribacter irgensii 37 %
Amino acid transporters ABT family
Amino acid transporters	NTE_00853	N. gargensis 70 %, Marine Group I thaumarchaeote SCGC 45 %, uncultured marine crenarchaeote HF4000 45 %
Sodium Bile acid symporter family
Predicted Na+-dependent transporter	NTE_03104	N. gargensis 65 %, Uncultured crenarchaeote 57a5 50 %, Desulfomonile tiedjei 35 %	This family consists of Na+/bile acid co-transporters. These transmembrane proteins function in the liver in the uptake of bile acids from portal blood plasma a process mediated by the co-transport of Na+. Also in the family is ARC3 from S. cerevisiae, this is a putative transmembrane protein involved in resistance to arsenic compounds.
Predicted Na+-dependent transporter	NTE_00140	N. gargensis 65 %, Uncultured crenarchaeote 57a5 49 %, Desulfomonile tiedjei 37 %
Solute carrier families 5 and 6-like superfamily
Purine-cytosine permease and related proteins	NTE_00793	Natronolimnobius innermongolicus 34 %, Sulfolobus acidophilus 26 %, Burkholderia sp. WSM4176 29 %	Co-transport Na+ with sugars, amino acids, inorganic ions or vitamins
Na+/proline symporter	NTE_02904	Uncultured marine crenarchaeote HF4000 62 %, Natronomonas moolapensis 41 %, Cyanobacterium stanieri 40 %
Purine-cytosine permease and related proteins	NTE_02035	N. gargensis 69 %, Roseiflexus sp. RS-1 43 %, Caldiarchaeum subterraneum 42 %
MarC family
Multiple antibiotic transporter/amino acid transporter	NTE_02959	N. gargensis 67 %, Uncultured archaeon 62 %, Nitrosocaldus sp. 44 %
stomatin-prohibitin-flotillin-HflC/K protein superfamily
Membrane protease subunits, stomatin/prohibitin homologs	NTE_00561	Uncultured crenarchaeote 57a5 74 %, N. koreensis 47 %, Nitrosopumilus sp. AR2 44 %	ion channel regulation, membrane protein chaperoning, vesicle and protein trafficking, membrane–cytoskeletal coupling, microdomain formation and the formation of specialized membrane structures
Membrane protease subunits, stomatin/prohibitin homologs	NTE_02810	Terriglobus saanensis 41 %, Methanoregula boonei 43 %, Caulobacter sp. AP07 47 %
Membrane protease subunits, stomatin/prohibitin homologs	NTE_03516	N. gargensis 67 %, Caldiarchaeum subterraneum 65 %, Thermoplasmatales archaeon 63 %
SPFH domain, Band 7 family protein	NTE_03482	N. koreensis 57 %, Uncultured marine crenarchaeote HF4000 54 %, N. koreensis 54 %
SPFH domain, Band 7 family protein	NTE_03513	N. koreensis 57 %, Uncultured marine crenarchaeote HF4000, N. limnia 53 %
Cobalt transporter protein
Probable cobalt transporter subunit (CbtA)	NTE_02508	N. gargensis 59 %, N. maritimus 46 %, N. limnia 44 %
Probable cobalt transporter subunit (CbtB)	NTE_02509	N. gargensis 61 %, uncultured marine crenarchaeote HF4000 45 %, N. koreensis 48 %
TerC superfamily
Membrane protein TerC, possibly involved in tellurium resistance	NTE_03510	N. gargensis 66 %, N. limnia 54 %, N. koreensis 55 %	resistance to tellurium
CRCB superfamily
camphor resistance protein CrcB	NTE_02424	N. gargensis 63 %, N. maritimus 66 %, N. limnia 63 %	CRCB is a putative integral membrane protein possibly involved in chromosome condensation. Over expression in E. coli also leads to camphor resistance
Copper resistance proteins
Putative copper export protein	NTE_02715	N. gargensis 71 %, Nitrosopumilus sp. AR2 48 %, N. maritimus 47 %
Putative copper export protein (CopD superfamily)	NTE_02847	N. gargensis 30 %,, Ktedonobacter racemifer 29 %
Putative copper export protein (CopD/CopC superfamily)	NTE_02849	N. gargensis 59 %, N. koreensis 34 %, N. limnia 34 %
ABC Transporters
ABC transporter, substrate-binding protein, aliphatic sulfonates family	NTE_01036	N. gargensis 53 %, planktomycete KSU-1 44 %, Ktenodobacter racemifer 46 %
ABC-type nitrate/sulfonate/bicarbonate transport system, permease component	NTE_01037	N. gargensis 64 %, N. limnia 46 %, N. maritimus 49 %
ABC-type polysaccharide/polyol phosphate export systems, permease component	NTE_01055	N. gargensis 82 %, N. limnia 54 %, N. maritimus 52 %	ABC ATPase superfamily
ABC-type multidrug transport system, ATPase component	NTE_01056	N. gargensis 77 %, C. symbiosum 55 %, N. limnia 54 %	ABC ATPase superfamily
ABC-type transport system, involved in lipoprotein release, permease component	NTE_01102	N. gargensis 76 %, Caldiarchaeum subterraneum 32 %, Metallosphaera yellowstonensis 29 %	FtsX superfamily
ABC-type antimicrobial peptide transport system ATPase component	NTE_01104	N. gargensis 84 %, Caldiarchaeum subterraneum 56 %, Archaeoglobus fulgidus 55 %	ABC ATPase superfamily
ABC-type sugar transport system, periplasmic component	NTE_01495	Halothermothrix orenii 49 %, Pertroga mobilis 51 %, Thermococcus zilligii 28 %	Bacterial extracellular solute-binding protein
oligopeptide/dipeptide ABC transporter, ATP-binding protein, C-terminal domain	NTE_01674	N. gargensis 79 %, N. limnia 59 %, C. symbiosum 58 %	ABC ATPase superfamily
ABC-type polysaccharide/polyol phosphate export systems, permease component	NTE_02000	N. gargensis 79 %, Methanoregula boonei 33 %, Parvarchaeum acodophilus 31 %	ABC 2-type transporter
ABC-type multidrug transport system, ATPase component	NTE_02001	N. gargensis 82 %, crenarchaeote SCGC 44 %, Sulfolobus acidocaldarius 41 %	ABC ATPase superfamily
amino acid ABC transporter substrate-binding protein, PAAT family	NTE_02082	Anaerolinea thermophila 50 %, Oscillochloris trichoides 47 %, Marinomonas sp. 46 %	Periplasmicbinding proteins (PBPb) superfamily
Uncharacterized ABC-type transport system, periplasmic component/surface lipoprotein	NTE_02122	Clostridium hatheway 41 %, Clostridium saccharolyticum 37 %, Desulfosporosinus orientis 35 %	Type 1 periplasmic binding fold superfamily
Excinuclease ABC subunit B	NTE_02483	N. gargensis 84 %, N. maritimus 83 %, N. limnia 69 %	Ultra-violet resistance protein B
Excinuclease ABC subunit A	NTE_02484	N. gargensis 87 %, N. limnia 66 %, N. maritimus 66 %	Ultra-violet resistance protein A
Excinuclease ABC subunit C	NTE_02485	N. gsrgrnsis 71 %, N. maritimus 53 %, N. koreensis 52 %	Ultra-violet resistance protein C
Iron-regulated ABC transporter membrane component SufB	NTE_02649	N. gargensis 94 %, Nitrosopumilus sp. AR 281 %, N. koreensis 81 %
Iron-regulated ABC transporter permease protein SufD	NTE_02650	N. gargensis 76 %, N. limnia 49 %, N. koreensis 49 %
ABC-type Fe3+-hydroxamate transport system, periplasmic component	NTE_02854	N. gargensis 76 %, N. salaria 47 %, N. maritimus 46 %	ABC transport of ferric siderophores and metal ions such as Mn2+, Fe3+, Cu2+ and/or Zn2+.
ABC-type nitrate/sulfonate/bicarbonate transport system, ATPase component	NTE_02997	N. gargensis 80 %, N. koreensis 65 %, N. limnia 64 %	ABC ATPase superfamily
daunorubicin resistance ABC transporter ATP-binding subunit	NTE_03060	N. gargensis 80 %, Methanoregula boonei 56 %, Methanoplanus limicola 54 %	ABC ATPase superfamily
ABC-type polysaccharide/polyol phosphate export systems, permease component	NTE_03061	N. gargensis 81 %, Methanoregula boonei 46 %, Moorella thermoacetica 44 %	ABC-2 type transporter
ABC-type phosphate transport system, periplasmic component	NTE_03095	N. gargensis 39 %, Methanococcus okinawensis 29 %, Gemmata odscuriglobus26 %	periplasmic binding protein superfamily
ABC-type nitrate/sulfonate/bicarbonate transport system, permease component	NTE_03130	N. gargensis 77 %, Thermoanaerobacterium thermosaccharolyticum 71 %, Clostridium tyrobutyricum 42 %
ABC-type nitrate/sulfonate/bicarbonate transport system, ATPase component	NTE_03131	N. gargensis 73 %, N. koreensis 65 %, Marin group 1 thaumarchaeote SCGC 52 %	ABC ATPase superfamily
ABC transporter, substrate-binding protein aliphatic sulfonates family	NTE_03132	N. gargensis 71 %, planctomycete KSU-1 52 %, Ktedonobacter racemifer 55 %	membrane-associated, periplasmic binding proteins (PBPs) to transport a wide variety of substrates, such as, amino acids, peptides, sugars, vitamins and inorganic ions
ABC-type multidrug transport system, ATPase and permease components	NTE_03246	Halothermothrix orenii 36 %, Halobacteroides halobius 32 %, Terriglobus roseus 32 %	ABC ATPase superfamily
ABC-type metal ion transport system, periplasmic component/surface adhesin	NTE_00032	N. gargensis 58 %, N. koreensis 43 %, N. salaria 43 %	ABC transport of ferric siderophores and metal ions such as Mn2+, Fe3+, Cu2+ and/or Zn2+.
ABC-type Mn/Zn transport systems, ATPase component	NTE_00033	N. gargensis 74 %, N. koreensis 55 %, N. limnia 56 %	ABC ATPase superfamily
ABC-type Mn2+/Zn2+ transport systems, permease components	NTE_00034	N. gargensis 65 %, Notrosopumilus sp. AR 59 %, N. maritimus 60 %	uptake of siderophores, heme, vitamin B12, or the divalent cations Mg2+ and Zn2+
phosphate ABC transporter ATP-binding protein, PhoT family	NTE_00043	N. gargensis 81 %, N. koreensis 61 %, N. limnia 59 %	ABC ATPase superfamily
phosphate ABC transporter membrane protein 2, PhoT family	NTE_00044	N. gargensis 74 %, N. limnia 53 %, N. maritimus 54 %	TM PBP2 superfamily ( importing solutes from the environment)
phosphate ABC transporter membrane protein 1, PhoT family	NTE_00045	N. gargensis 67 %, N. koreensis 55 %, C. symbiosum 53 %	TM PBP2 superfamily ( importing solutes from the environment)
phosphate ABC transporter, phosphate-binding protein	NTE_00046	N. gargensis 56 %, N. maritimus 51 %, N. limnia 55 %	binding solute
ABC-type multidrug transport system, ATPase component	NTE_00155	Archaeoglobus veneficus 46 %, Hydrogenobacter thermophilus 42 %, nanoarchaeote Nst1 41 %	ABC ATPase superfamily
ABC-type multidrug transport system, permease component	NTE_00156	Ktenobacter racemifer 49 %, Methanosaeta harundinacea 48 %, Streptomyces sp. 55 %	ABC-2 membrane transporter family
ABC-type dipeptide/oligopeptide/nickel transport systems, permease components	NTE_00771	N. gargensis 80 %, Nitrosopumilus sp. AR2 52 %, Marine Group I thaumarchaeote SCGC 50 %	importing solutes from the environment
ABC-type dipeptide/oligopeptide/nickel transport systems, permease components	NTE_00772	N. gargensis 79 %, C. symbiosum 57 %, N. koreensis 60 %	importing solutes from the environment
Predicted solute binding protein	NTE_00773	N. gargensis 64 %, N. koreensis 44 %, Nitrosopumilus sp. AR2 43 %	periplasmic substrate-binding domain of nickel/dipeptide/oligopeptide transport systems, which function in the import of nickel and peptides, and other closely related proteins
ATPase components of various ABC-type transport systems, contain duplicated ATPase	NTE_00774	N. gargensis 80 %, Pyrococcus sp. ST04 53 %, N. koreensis 55 %	ABC ATPase superfamily
rCOG00187 universal archaeal metal-binding-domain/4Fe-4S-binding-domain containing ABC transporter, ATP-binding protein	NTE_00775	N. gargensis 62 %, N. maritimus 49 % ,N. koreensis 48 %	Adenine nucleotide alpha hydrolases superfamily including N type ATP PPases, ATP sulphurylases Universal Stress Response protein and electron transfer flavoprotein (ETF).
signal recognition particle subunit FFH/SRP54	NTE_00776	N. gargensis 78 %, Marine Group I thaumarchaeote SCGC 65 %, N. limnia 63 %	Functionally, proteins in this superfamily use the energy from hydrolysis of NTP to transfer electron or ion
ABC-type antimicrobial peptide transport system, ATPase component	NTE_00929	N. gargensis 74 %, Caldiarchaeum subterraneum 63 %, Archaeoglobus fulgidus 54 %	ABC ATPase superfamily
ABC-type transport system, involved in lipoprotein release, permease component	NTE_00931	N. gargensis 53 %, Caldiarchaeum subterraneum 31 %, Methallosphaera yellowstonensis 28 %	AcrB multidrug efflux transporter, hypothetical transmembrane proteins. Buchnera aphidicola lolC has been shown to transport lipids targeted to the outer membrane across the inner membrane.
		* Sequences present only in group I.1b
		** Sequences present only in Ca. N. evergladensis genome, but not in other Thaumarchaeota

## Sheet: Table S3
ribosomal RNA	Position	Gene locus
23S rRNA	1976006..1978937	NTE_c02405
16S rRNA	1979360..1980652	NTE_c02406
5S rRNA	528913..529032	NTE_c00606
Gene	Product	Gene locus
RNA polymerase subunits
rpoA	DNA-directed RNA polymerase, subunit A	NTE_c02749						+
rpoB	DNA-directed RNA polymerase, subunit B`	NTE_02750						+
rpoD	DNA-directed RNA polymerase, subunit alpha/40kD	NTE_c01338						+
rpoE`	DNA-directed RNA polymerase, subunit E`	NTE_c01705						+
rpoE``	DNA-directed RNA polymerase, subunit E``	NTE_c01704						+
rpoF	DNA-directed RNA polymerase, subunit F	NTE_c01093						+
rpoH	DNA-directed RNA polymerase, subunit H	NTE_c02751						+
rpoK	DNA-directed RNA polymerase, subunit K	NTE_c02193						+
rpoL	DNA-directed RNA polymerase, subunit L	NTE_c00946						+
rpoM	Transcription factor S/DNA-directed RNA polymerase subunit M	NTE_00945						+
rpoN	DNA-directed RNA polymerase, subunit N	NTE_02590
rpoP	DNA-directed RNA polymerase, subunit RPC10, (contains C4-type Zn-finger)	NTE_02864
Gene	Product	Gene locus
Ribosomal subunits
rpl10e	ribosomal protein L10e	NTE_c01680
rpl10p	ribosomal protein L10p	NTE_00712
rpl11p	ribosomal protein L11p	NTE_01197
rpl12ae	ribosomal protein L12AE	NTE_c00715
rpl13p	ribosomal protein L13p	NTE_c01336
rpl14p	ribosomal protein L14p	NTE_c01827
rpl15e	ribosomal protein L15e	NTE_c00747
rpl15p	ribosomal protein L15p	NTE_c02795
rpl18e	ribosomal protein L18e	NTE_c01337
rpl18	ribosomal protein L18	NTE_c02798
rpl19e	ribosomal protein L19e	NTE_01387
rpl1p	ribosomal protein L1p	NTE_00711
rpl21e	ribosomal protein L21e	NTE_01092
rpl22p	ribosomal protein L22p	NTE_c01832
rpl23p	ribosomal protein L23p	NTE_c01834
rpl24e (1)	ribosomal protein L24e (1)	NTE_c01384
rpl24p	ribosomal protein L24p	NTE_c01384
rpl29p	ribosomal protein L29p	NTE_c01830
rpl2p	ribosomal protein L2p	NTE_c03051
rpl30e	ribosomal protein L30e	NTE_c02748
rpl30p	ribosomal protein L30p	NTE_c02796
rpl31e	ribosomal protein L31e	NTE_02464
rpl32e	ribosomal protein L32e	NTE_c01388
rpl37ae	ribosomal protein L37a	NTE_01345
rpl37e	ribosomal protein L37e	NTE_02162
rpl39e	ribosomal protein L39e	NTE_02463
rpl3	ribosomal protein L3	NTE_c01836
rpl40e	ribosomal protein L40e	NTE_01569
rpl44e	ribosomal protein L44e	NTE_03120
rpl4	ribosomal protein L4	NTE_c01825
rpl5p	ribosomal protein L5p	NTE_c01824
rpl6p	ribosomal protein L6p	NTE_c01821
rpl7ae	ribosomal protein L7ae	NTE_c01204
rps10p	ribosomal protein S10p	NTE_c02855
rps11p	ribosomal protein S11p	NTE_c02936
rps12p	ribosomal protein S12p	NTE_c02746
rps13p	ribosomal protein S13p	NTE_c02226
rps14	ribosomal protein S14	NTE_c01823
rps15p	ribosomal protein S15p	NTE_01753
rps17e	ribosomal protein S17e	NTE_02376
rps17p	ribosomal protein S17p	NTE_c01828
rps19e	ribosomal protein S19e	NTE_c03108
rps19p	ribosomal protein S19p	NTE_c01833
rps24e	ribosomal protein S24e	NTE_c00784
rps25	ribosomal protein S25	NTE_c02195
rps26e	ribosomal protein S26e	NTE_01923
rps27ae	ribosomal protein S27ae	NTE_c00783
rps27e	ribosomal protein S27e	NTE_c03119
rps28e	ribosomal protein S28e	NTE_c01203
rps2p	ribosomal protein S2p	NTE_02594
rps30e	ribosomal protein S30e	NTE_c01699
rps3ae	ribosomal protein S3ae	NTE_01757
rps3p	ribosomal protein S3p	NTE_c01831
rps4e	ribosomal protein S4e	NTE_c01825
rps4	ribosomal protein S4	NTE_c02225
rps5p	ribosomal protein S5p	NTE_c02797
rps6e	ribosomal protein S6e	NTE_03034
rps7	ribosomal protein S7	NTE_c02745
rps8e	ribosomal protein S8e	NTE_c02057
rps8p	ribosomal protein S8p	NTE_c01822
rps9	ribosomal protein S9	NTE_c01335
Gene	Product	Gene locus
DNA polymerases, EC 2.7.7.7
	DNA polymerase D, large subunit	NTE_00079
	DNA polymerase B, small subunit	NTE_00085
	DNA polymerase elongation subunit (family B)	NTE_00682
	DNA polymerase elongation subunit (family B)	NTE_00007
	DNA polymerase III, gamma/tau subunits	NTE_02737
Gene	Product	Gene locus
Replication
cdc6	orc1/cdc6 family replication initiation protein	NTE_00001
cdc6	orc1/cdc6 family replication initiation protein	NTE_00084
cdc6	orc1/cdc6 family replication initiation protein	NTE_01915
	DNA polymerase type B, organellar and viral	NTE_01365
	DNA polymerase IV (family X)	NTE_00434
pcn	DNA polymerase sliding clamp	NTE_00934
	Nucleotidyltransferase/DNA polymerase involved in DNA repair	NTE_01534
	Nucleotidyltransferase/DNA polymerase involved in DNA repair	NTE_01677
	OB-fold nucleic acid binding domain	NTE_02126
	Predicted ATPase involved in replication control, Cdc46/Mcm family	NTE_02537
	replicative DNA helicase Mcm	NTE_02735
	DNA primase	NTE_01634
	DNA primase large subunit	NTE_01964
	DNA primase small subunit	NTE_01965
rfcL	replication factor C, large subunit	NTE_02767
fen	flap endonuclease	NTE_01612
rpn	ribonuclease P subunit p29	NTE_01829
rpn	ribonuclease P subunit p30	NTE_01759
rpn	ribonuclease P subunit RPR2	NTE_03109
	ribonuclease (RNAse) HII	NTE_00626
	ribonuclease (RNAse) HI	NTE_01538
dnl1	DNA ligase I	NTE_02196
	ATP dependent helicase, Lhr family (ERCC4-type)	NTE_01059
	ERCC4-type nuclease	NTE_01348
Gene	Product	Gene locus
cell division proteins
cdc48	AAA family ATPase, CDC48 subfamily	NTE_00352
cdc48	AAA family ATPase, CDC48 subfamily	NTE_00526
cdc48	AAA family ATPase, CDC48 subfamily	NTE_01658
cdc48	Cell division protein 48 (CDC48), N-terminal domain	NTE_01849
cdc48	AAA family ATPase, CDC48 subfamily	NTE_02605
cdc48	AAA family ATPase, CDC48 subfamily	NTE_03208
cdc48	Cell division protein 48 (CDC48), domain 2/Cell division protein 48 (CDC48), N-terminal domain	NTE_03286
(cdvC)	putative archaeal cell division protein Vps4 contains AAA-type ATPase domain	NTE_03020
(cdvB-like)	SNF7-domain protein, homolog of archaeal cell division protein ESCRT-III	NTE_01788
(cdvB-like)	SNF7-domain protein, put. homolog of archaeal cell division protein ESCRT-III	NTE_02217
(cdvB-like)	SNF7-domain protein, put. homolog of archaeal cell division protein ESCRT-III	NTE_00410
(cdvB-like)	SNF7-domain protein, put. homolog of archaeal cell division protein ESCRT-III	NTE_03022
snf7	SNF7-domain protein	NTE_00108
(cdvA)	putative archaeal cell division protein CdvA with coiled-coil domain	NTE_01446
ftsZ	Cell division GTPase FtsZ	NTE_02467
pelA	cell division protein pelota	NTE_02315
Gene	Product	Gene locus
Transcription
tfb	Transcription initiation factor TFB	NTE_02445
tfb	Transcription initiation factor TFB	NTE_02637
tfb	Transcription initiation factor TFB	NTE_02686
tfb	Transcription initiation factor TFB	NTE_02710
tfb	Transcription initiation factor TFB	NTE_00436
tfb	Transcription initiation factor IIB (TFIIB)	NTE_00521
tfb	Transcription initiation factor IIB (TFIIB)	NTE_01473
tfb	Transcription initiation factor IIB (TFIIB)	NTE_02053
tfb	Transcription initiation factor IIB (TFIIB)	NTE_02242
tbp	TATA-box-binding protein	NTE_00618
	transcription factor S	NTE_00945
	Transcription factor Pcc1	NTE_01755
	Predicted transcription factor, homolog of eukaryotic MBF1	NTE_03357
tfe	Transcription factor E (TFE)	NTE_00095
	archaeal NusA family protein with KH domain	NTE_02747
Gene	Product	Gene locus
Histones
	archaeal histone	NTE_02374
	histone acetyltransferase, ELP3 family	NTE_02879
	histone deacetylases family	NTE_03552
	Deoxyinosine 3'endonuclease (endonuclease V)	NTE_03308
	Restriction endonuclease S subunits	NTE_00286
albA-1	DNA/RNA-binding protein Alba	NTE_01650
albA-2	DNA/RNA-binding protein Alba	NTE_02304
albA-3	DNA/RNA-binding protein Alba	NTE_02978
Gene	Product	Gene locus
Translation
aeIF-6	translation initiation factor 6 (aeIF-6)	NTE_00015
aeIF-1A	translation initiation factor 1A (aeIF-1A)	NTE_00524
	translation initiation factor 2 subunit alpha	NTE_00531
aeIF-1A	translation initiation factor 1A (aeIF-1A)	NTE_00723
	translation initiation factor 5A precursor	NTE_00770
	translation initiation factor eaIF-5B	NTE_01200
eIF-1	translation initiation factor 1 (eIF-1/SUI1)	NTE_01470
	translation initiation factor 2 subunit alpha	NTE_01737
	Putative translation initiation inhibitor, yjgF	NTE_02234
	Putative translation initiation inhibitor, yjgF	NTE_02403
	translation initiation factor 2 subunit gamma	NTE_03035
	translation initiation factor 2 subunit beta	NTE_03154
	translation initiation factor 1 (eIF-1/SUI1)	NTE_03331
	translation elongation factor aEF-2	NTE_00800
	Selenocysteine-specific translation elongation factor	NTE_01409
	translation elongation factor aEF-1 beta	NTE_01657
	translation elongation factor EF-1 alpha	NTE_02856
	peptide chain release factor subunit 1 (aeRF-1)	NTE_01902
Gene	Product	Gene locus
Chaperones
ths	thermosome subunit	NTE_00355
ths	thermosome, various subunits, archaeal	NTE_00525
ths	thermosome subunit	NTE_01192
ths	thermosome subunit	NTE_02950
ths	thermosome subunit	NTE_03123
	Chaperonin GroEL (HSP60 family)	NTE_02889
	Chaperonin GroEL (HSP60 family)	NTE_02911
	Molecular chaperone (small heat shock protein)	NTE_00353
	DnaJ-class molecular chaperone with C-terminal domain	NTE_00416
	Prefoldin, molecular chaperone implicated in de novo protein folding, alpha subunit	NTE_00453
	Molecular chaperone (small heat shock protein)	NTE_01031
	Molecular chaperone (small heat shock protein)	NTE_01605
	DnaJ-class molecular chaperone with C-terminal domain)	NTE_01942
	Copper chaperone	NTE_02697
	Molecular chaperone (small heat shock protein)	NTE_03146
dnaJ	chaperone protein DnaJ	NTE_03147
dnaK	chaperone protein DnaK	NTE_03148
	Molecular chaperone GrpE (heat shock protein)	NTE_03149
	Heat shock protein. Metallo peptidase.	NTE_00121
	Molecular chaperone (small heat shock protein)	NTE_03146
grpE	Molecular chaperone GrpE (heat shock protein)	NTE_03149
Gene	Product	Gene locus
Proteasome
	proteasome endopeptidase complex, archaeal alpha subunit	NTE_01839
	20S proteasome, alpha and beta subunits	NTE_01899
(psmB)	proteasome endopeptidase complex, beta component	NTE_02325
(psmB)	proteasome endopeptidase complex, beta component	NTE_03335
(psmA)	proteasome subunit alpha 1 (EC:3.4.25.1)	NTE_03336
Gene	Product	Gene locus
Topoisomerases
topo IA	DNA topoisomerase I, archaeal	NTE_00103
topA	DNA topoisomerase VI, subunit A	NTE_01080
topB	DNA topoisomerase VI, subunit B	NTE_01081
	Topoisomerase IB	NTE_02925
Gene	Product	Gene locus
UVR-operon
uvrB	Excinuclease ABC subunit B	NTE_02483
uvrA	Excinuclease ABC subunit A	NTE_02484
uvrC	Excinuclease ABC subunit C	NTE_02485

## Sheet: Table S4
TIGRfam database
Function id	Function name	Nitrososphaera evergladensis	Nitrososphaera gargensis
TIGR00162	TIGR00162 family protein	1	1
TIGR00177	molybdenum cofactor synthesis domain	1	1
TIGR00270	TIGR00270 family protein	1	1
TIGR00345	transport-energizing ATPase, TRC40/GET3/ArsA family	1	1
TIGR00427	membrane protein, MarC family	1	1
TIGR00446	NOL1/NOP2/sun family putative RNA methylase	1	1
TIGR00457	asparaginyl-tRNA synthetase	1	1
TIGR00702	uncharacterized domain	1	1
TIGR01048	diaminopimelate decarboxylase	1	1
TIGR01057	DNA topoisomerase I, archaeal	1	1
TIGR01237	delta-1-pyrroline-5-carboxylate dehydrogenase, group 2, putative	1	1
TIGR01561	glycogen debranching enzyme, archaeal type, putative	1	1
TIGR01573	CRISPR-associated endoribonuclease Cas2	1	1
TIGR01587	CRISPR-associated helicase Cas3	1	1
TIGR01820	anthranilate synthase component I, archaeal clade	1	1
TIGR02151	isopentenyl-diphosphate delta-isomerase, type 2	1	1
TIGR02271	conserved domain	1	1
TIGR02358	putative hydroxymethylpyrimidine transporter CytX	1	1
TIGR02460	mannosyl-3-phosphoglycerate synthase	1	2
TIGR03557	F420-dependent oxidoreductase, G6PDH family	1	1
TIGR03653	archaeal ribosomal protein L6P	1	1
TIGR03991	UDP-N-acetylglucosamine diphosphorylase/glucosamine-1-phosphate N-acetyltransferase	1	1
TIGR01494	ATPase, P-type (transporting), HAD superfamily, subfamily IC	3	1
TIGR01766	transposase, IS605 OrfB family, central region	4	27
COG database
Function id	Function name	Nitrososphaera evergladensis	Nitrososphaera gargensis
COG0675	Transposase and inactivated derivatives	6	43
COG5588	Uncharacterized conserved protein	6	4
COG2026	Cytotoxic translational repressor of toxin-antitoxin stability system	2	1
COG3360	Uncharacterized conserved protein	2	2
COG3408	Glycogen debranching enzyme	2	5
COG0144	tRNA and rRNA cytosine-C5-methylases	1	1
COG0327	Uncharacterized conserved protein	1	1
COG0637	Predicted phosphatase/phosphohexomutase	1	1
COG0686	Alanine dehydrogenase	1	1
COG1237	Metal-dependent hydrolases of the beta-lactamase superfamily II	1	1
COG1249	Pyruvate/2-oxoglutarate dehydrogenase complex, dihydrolipoamide dehydrogenase (E3) component, and related enzymes	1	10
COG1300	Uncharacterized membrane protein	1	1
COG1304	L-lactate dehydrogenase (FMN-dependent) and related alpha-hydroxy acid dehydrogenases	1	1
COG1341	Predicted GTPase or GTP-binding protein	1	1
COG1343	Uncharacterized protein predicted to be involved in DNA repair	1	1
COG1374	Protein involved in ribosomal biogenesis, contains PUA domain	1	1
COG1415	Uncharacterized conserved protein	1	1
COG1470	Predicted membrane protein	1	1
COG1533	DNA repair photolyase	1	1
COG1709	Predicted transcriptional regulator	1	1
COG1776	Chemotaxis protein CheC, inhibitor of MCP methylation	1	1
COG1796	DNA polymerase IV (family X)	1	1
COG1853	Conserved protein/domain typically associated with flavoprotein oxygenases, DIM6/NTAB family	1	1
COG1960	Acyl-CoA dehydrogenases	1	1
COG1961	Site-specific recombinases, DNA invertase Pin homologs	1	1
COG1994	Zn-dependent proteases	1	1
COG2025	Electron transfer flavoprotein, alpha subunit	1	1
COG2170	Uncharacterized conserved protein	1	1
COG2312	Erythromycin esterase homolog	1	2
COG2317	Zn-dependent carboxypeptidase	1	2
COG2383	Uncharacterized conserved protein	1	1
COG3157	Hemolysin-coregulated protein (uncharacterized)	1	1
COG3161	4-hydroxybenzoate synthetase (chorismate lyase)	1	1
COG3177	Uncharacterized conserved protein	1	1
COG3355	Predicted transcriptional regulator	1	1
COG3372	Uncharacterized conserved protein	1	1
COG3482	Uncharacterized conserved protein	1	1
COG3542	Uncharacterized conserved protein	1	1
COG3546	Mn-containing catalase	1	1
COG3685	Uncharacterized protein conserved in bacteria	1	4
COG3861	Uncharacterized protein conserved in bacteria	1	1
COG4413	Urea transporter	1	1
COG4572	Putative cation transport regulator	1	1
COG4829	Muconolactone delta-isomerase	1	1
COG4912	Predicted DNA alkylation repair enzyme	1	1
COG4919	Ribosomal protein S30	1	1
COG5485	Predicted ester cyclase	1	1
COG5496	Predicted thioesterase	1	1

## Sheet: Table S5
Locus tag	Gene function
NTE_03441	3-methyladenine DNA glycosylase/8-oxoguanine DNA glycosylase
NTE_00663	4-amino-4-deoxy-L-arabinose transferase and related glycosyltransferases of PMT family
NTE_00676	40-residue YVTN family beta-propeller repeat
NTE_02743	40-residue YVTN family beta-propeller repeat
NTE_03380	AAA-like domain
NTE_02082	ABC-type amino acid transport/signal transduction systems, periplasmic component/domain
NTE_03246	ABC-type multidrug transport system, ATPase and permease components
NTE_00156	ABC-type multidrug transport system, permease component
NTE_01495	ABC-type sugar transport system, periplasmic component
NTE_01053	Acetyltransferases
NTE_01130	Acetyltransferases
NTE_01511	Acetyltransferases
NTE_01787	Acetyltransferases
NTE_00850	Adenylate cyclase, family 3 (some proteins contain HAMP domain)
NTE_02907	agmatinase (EC 3.5.3.11)
NTE_00252	alkylhydroperoxidase AhpD family core domain
NTE_02676	Alkylmercury lyase
NTE_02830	Alpha/beta hydrolase family
NTE_00794	Amidases related to nicotinamidase
NTE_01777	Antidote-toxin recognition MazE
NTE_02785	Arabinose efflux permease
NTE_03048	Archaeal enzymes of ATP-grasp superfamily
NTE_00388	archaeal flagellin N-terminal-like domain
NTE_03039	Archaeal fructose-1,6-bisphosphatase and related enzymes of inositol monophosphatase family
NTE_03353	ASCH domain
NTE_00378	AsnC family
NTE_00791	Asp-tRNAAsn/Glu-tRNAGln amidotransferase A subunit and related amidases
NTE_00942	ATPase, P-type (transporting), HAD superfamily, subfamily IC
NTE_00500	ATPases of the AAA+ class
NTE_02203	Bacterioferritin (cytochrome b1)
NTE_00490	Baseplate J-like protein
NTE_00617	Beta-propeller domains of methanol dehydrogenase type
NTE_01157	bicupin, oxalate decarboxylase family
NTE_00154	C2H2-type zinc finger
NTE_01067	C2H2-type zinc finger
NTE_00579	Carbonic anhydrases/acetyltransferases, isoleucine patch superfamily
NTE_03382	Carboxypeptidase regulatory-like domain
NTE_00173	cation diffusion facilitator family transporter
NTE_03261	cation diffusion facilitator family transporter
NTE_00496	conserved hypothetical phage tail region protein
NTE_00491	conserved hypothetical protein, phage tail-like region
NTE_01438	conserved repeat domain
NTE_01361	CRISPR-associated endonuclease Cas1
NTE_02571	CRISPR-associated endonuclease Cas1
NTE_02570	CRISPR-associated endoribonuclease Cas2
NTE_02573	CRISPR-associated helicase Cas3/CRISPR-associated endonuclease Cas3-HD
NTE_02569	CRISPR-associated protein Cas4
NTE_02574	CRISPR-associated protein Cas5, N-terminal domain
NTE_01540	Cupin domain
NTE_00721	Cupredoxin-like domain
NTE_03352	Cytidylate kinase
NTE_02991	Cytochrome c biogenesis factor
NTE_00373	Cytochrome P450
NTE_00287	Cytotoxic translational repressor of toxin-antitoxin stability system
NTE_01141	Cytotoxic translational repressor of toxin-antitoxin stability system
NTE_00179	D-glucuronyl C5-epimerase C-terminus
NTE_00778	D-glucuronyl C5-epimerase C-terminus
NTE_02200	D-isomer specific 2-hydroxyacid dehydrogenase, catalytic domain
NTE_02199	D-isomer specific 2-hydroxyacid dehydrogenase, NAD binding domain
NTE_01929	Dehydrogenases with different specificities (related to short-chain alcohol dehydrogenases)
NTE_03463	Di- and tricarboxylate transporters
NTE_03514	Di- and tricarboxylate transporters
NTE_02189	Dihydrofolate reductase
NTE_02606	Dihydrofolate reductase
NTE_02613	Dihydrofolate reductase
NTE_00534	Dioxygenases related to 2-nitropropane dioxygenase
NTE_01365	DNA polymerase type B, organellar and viral
NTE_01156	DNA-binding ferritin-like protein (oxidative damage protectant)
NTE_00010	Domain of unknown function (DU1801)
NTE_02560	Endonuclease related to archaeal Holliday junction resolvase
NTE_02561	Endonuclease related to archaeal Holliday junction resolvase
NTE_01792	Ethanolamine utilization protein
NTE_00050	Exopolyphosphatase
NTE_00699	FG-GAP repeat
NTE_00622	Flp pilus assembly protein TadD, contains TPR repeats
NTE_01408	FOG: PKD repeat
NTE_02450	Formate hydrogenlyase subunit 3/Multisubunit Na+/H+ antiporter, MnhD subunit
NTE_02453	Formate hydrogenlyase subunit 3/Multisubunit Na+/H+ antiporter, MnhD subunit
NTE_02451	Formate hydrogenlyase subunit 4
NTE_00611	Four helix bundle sensory module for signal transduction
NTE_01165	Gluconolactonase
NTE_02146	Glycosyltransferase
NTE_00707	Glycosyltransferases involved in cell wall biogenesis
NTE_01442	Glycosyltransferases, probably involved in cell wall biogenesis
NTE_02837	Helix-turn-helix domain
NTE_03410	Hemerythrin HHE cation binding domain
NTE_02909	High-affinity nickel permease
NTE_03527	Histidinol-phosphate/aromatic aminotransferase and cobyric acid decarboxylase
NTE_02452	Hydrogenase 4 membrane component (E)
NTE_02025	Hydroxyneurosporene synthase (CrtC)
NTE_00002	hypothetical protein
NTE_00003	hypothetical protein
NTE_00011	hypothetical protein
NTE_00014	hypothetical protein
NTE_00020	hypothetical protein
NTE_00021	hypothetical protein
NTE_00023	hypothetical protein
NTE_00027	hypothetical protein
NTE_00028	hypothetical protein
NTE_00029	hypothetical protein
NTE_00037	hypothetical protein
NTE_00047	hypothetical protein
NTE_00048	hypothetical protein
NTE_00062	hypothetical protein
NTE_00065	hypothetical protein
NTE_00072	hypothetical protein
NTE_00073	hypothetical protein
NTE_00074	hypothetical protein
NTE_00086	hypothetical protein
NTE_00088	hypothetical protein
NTE_00093	hypothetical protein
NTE_00094	hypothetical protein
NTE_00102	hypothetical protein
NTE_00106	hypothetical protein
NTE_00112	hypothetical protein
NTE_00113	hypothetical protein
NTE_00114	hypothetical protein
NTE_00123	hypothetical protein
NTE_00124	hypothetical protein
NTE_00126	hypothetical protein
NTE_00127	hypothetical protein
NTE_00128	hypothetical protein
NTE_00130	hypothetical protein
NTE_00131	hypothetical protein
NTE_00134	hypothetical protein
NTE_00147	hypothetical protein
NTE_00148	hypothetical protein
NTE_00151	hypothetical protein
NTE_00153	hypothetical protein
NTE_00157	hypothetical protein
NTE_00158	hypothetical protein
NTE_00159	hypothetical protein
NTE_00163	hypothetical protein
NTE_00165	hypothetical protein
NTE_00166	hypothetical protein
NTE_00167	hypothetical protein
NTE_00168	hypothetical protein
NTE_00170	hypothetical protein
NTE_00174	hypothetical protein
NTE_00175	hypothetical protein
NTE_00176	hypothetical protein
NTE_00177	hypothetical protein
NTE_00180	hypothetical protein
NTE_00184	hypothetical protein
NTE_00185	hypothetical protein
NTE_00186	hypothetical protein
NTE_00187	hypothetical protein
NTE_00189	hypothetical protein
NTE_00190	hypothetical protein
NTE_00191	hypothetical protein
NTE_00193	hypothetical protein
NTE_00194	hypothetical protein
NTE_00197	hypothetical protein
NTE_00199	hypothetical protein
NTE_00202	hypothetical protein
NTE_00204	hypothetical protein
NTE_00206	hypothetical protein
NTE_00207	hypothetical protein
NTE_00208	hypothetical protein
NTE_00209	hypothetical protein
NTE_00210	hypothetical protein
NTE_00211	hypothetical protein
NTE_00212	hypothetical protein
NTE_00214	hypothetical protein
NTE_00216	hypothetical protein
NTE_00217	hypothetical protein
NTE_00220	hypothetical protein
NTE_00222	hypothetical protein
NTE_00223	hypothetical protein
NTE_00229	hypothetical protein
NTE_00232	hypothetical protein
NTE_00235	hypothetical protein
NTE_00237	hypothetical protein
NTE_00238	hypothetical protein
NTE_00240	hypothetical protein
NTE_00241	hypothetical protein
NTE_00243	hypothetical protein
NTE_00244	hypothetical protein
NTE_00245	hypothetical protein
NTE_00246	hypothetical protein
NTE_00247	hypothetical protein
NTE_00248	hypothetical protein
NTE_00249	hypothetical protein
NTE_00250	hypothetical protein
NTE_00253	hypothetical protein
NTE_00255	hypothetical protein
NTE_00256	hypothetical protein
NTE_00261	hypothetical protein
NTE_00262	hypothetical protein
NTE_00265	hypothetical protein
NTE_00267	hypothetical protein
NTE_00272	hypothetical protein
NTE_00274	hypothetical protein
NTE_00275	hypothetical protein
NTE_00276	hypothetical protein
NTE_00281	hypothetical protein
NTE_00283	hypothetical protein
NTE_00284	hypothetical protein
NTE_00288	hypothetical protein
NTE_00290	hypothetical protein
NTE_00291	hypothetical protein
NTE_00298	hypothetical protein
NTE_00299	hypothetical protein
NTE_00300	hypothetical protein
NTE_00301	hypothetical protein
NTE_00302	hypothetical protein
NTE_00303	hypothetical protein
NTE_00305	hypothetical protein
NTE_00311	hypothetical protein
NTE_00312	hypothetical protein
NTE_00317	hypothetical protein
NTE_00318	hypothetical protein
NTE_00319	hypothetical protein
NTE_00320	hypothetical protein
NTE_00322	hypothetical protein
NTE_00323	hypothetical protein
NTE_00324	hypothetical protein
NTE_00327	hypothetical protein
NTE_00328	hypothetical protein
NTE_00329	hypothetical protein
NTE_00332	hypothetical protein
NTE_00333	hypothetical protein
NTE_00336	hypothetical protein
NTE_00337	hypothetical protein
NTE_00340	hypothetical protein
NTE_00342	hypothetical protein
NTE_00343	hypothetical protein
NTE_00344	hypothetical protein
NTE_00345	hypothetical protein
NTE_00346	hypothetical protein
NTE_00347	hypothetical protein
NTE_00348	hypothetical protein
NTE_00349	hypothetical protein
NTE_00359	hypothetical protein
NTE_00360	hypothetical protein
NTE_00361	hypothetical protein
NTE_00365	hypothetical protein
NTE_00366	hypothetical protein
NTE_00369	hypothetical protein
NTE_00371	hypothetical protein
NTE_00372	hypothetical protein
NTE_00375	hypothetical protein
NTE_00380	hypothetical protein
NTE_00381	hypothetical protein
NTE_00382	hypothetical protein
NTE_00384	hypothetical protein
NTE_00385	hypothetical protein
NTE_00386	hypothetical protein
NTE_00387	hypothetical protein
NTE_00393	hypothetical protein
NTE_00396	hypothetical protein
NTE_00398	hypothetical protein
NTE_00399	hypothetical protein
NTE_00402	hypothetical protein
NTE_00404	hypothetical protein
NTE_00405	hypothetical protein
NTE_00409	hypothetical protein
NTE_00411	hypothetical protein
NTE_00417	hypothetical protein
NTE_00431	hypothetical protein
NTE_00435	hypothetical protein
NTE_00437	hypothetical protein
NTE_00438	hypothetical protein
NTE_00451	hypothetical protein
NTE_00458	hypothetical protein
NTE_00459	hypothetical protein
NTE_00464	hypothetical protein
NTE_00465	hypothetical protein
NTE_00466	hypothetical protein
NTE_00474	hypothetical protein
NTE_00477	hypothetical protein
NTE_00478	hypothetical protein
NTE_00479	hypothetical protein
NTE_00480	hypothetical protein
NTE_00482	hypothetical protein
NTE_00483	hypothetical protein
NTE_00484	hypothetical protein
NTE_00488	hypothetical protein
NTE_00492	hypothetical protein
NTE_00493	hypothetical protein
NTE_00494	hypothetical protein
NTE_00497	hypothetical protein
NTE_00498	hypothetical protein
NTE_00501	hypothetical protein
NTE_00503	hypothetical protein
NTE_00504	hypothetical protein
NTE_00505	hypothetical protein
NTE_00506	hypothetical protein
NTE_00507	hypothetical protein
NTE_00508	hypothetical protein
NTE_00509	hypothetical protein
NTE_00510	hypothetical protein
NTE_00511	hypothetical protein
NTE_00512	hypothetical protein
NTE_00513	hypothetical protein
NTE_00514	hypothetical protein
NTE_00516	hypothetical protein
NTE_00518	hypothetical protein
NTE_00519	hypothetical protein
NTE_00522	hypothetical protein
NTE_00529	hypothetical protein
NTE_00537	hypothetical protein
NTE_00540	hypothetical protein
NTE_00541	hypothetical protein
NTE_00543	hypothetical protein
NTE_00545	hypothetical protein
NTE_00546	hypothetical protein
NTE_00551	hypothetical protein
NTE_00553	hypothetical protein
NTE_00555	hypothetical protein
NTE_00556	hypothetical protein
NTE_00557	hypothetical protein
NTE_00558	hypothetical protein
NTE_00559	hypothetical protein
NTE_00562	hypothetical protein
NTE_00563	hypothetical protein
NTE_00564	hypothetical protein
NTE_00565	hypothetical protein
NTE_00566	hypothetical protein
NTE_00567	hypothetical protein
NTE_00570	hypothetical protein
NTE_00573	hypothetical protein
NTE_00577	hypothetical protein
NTE_00578	hypothetical protein
NTE_00581	hypothetical protein
NTE_00582	hypothetical protein
NTE_00583	hypothetical protein
NTE_00584	hypothetical protein
NTE_00586	hypothetical protein
NTE_00588	hypothetical protein
NTE_00590	hypothetical protein
NTE_00591	hypothetical protein
NTE_00609	hypothetical protein
NTE_00650	hypothetical protein
NTE_00651	hypothetical protein
NTE_00664	hypothetical protein
NTE_00667	hypothetical protein
NTE_00674	hypothetical protein
NTE_00675	hypothetical protein
NTE_00677	hypothetical protein
NTE_00678	hypothetical protein
NTE_00686	hypothetical protein
NTE_00694	hypothetical protein
NTE_00696	hypothetical protein
NTE_00697	hypothetical protein
NTE_00698	hypothetical protein
NTE_00700	hypothetical protein
NTE_00701	hypothetical protein
NTE_00702	hypothetical protein
NTE_00705	hypothetical protein
NTE_00708	hypothetical protein
NTE_00710	hypothetical protein
NTE_00714	hypothetical protein
NTE_00716	hypothetical protein
NTE_00717	hypothetical protein
NTE_00718	hypothetical protein
NTE_00719	hypothetical protein
NTE_00720	hypothetical protein
NTE_00745	hypothetical protein
NTE_00748	hypothetical protein
NTE_00753	hypothetical protein
NTE_00756	hypothetical protein
NTE_00757	hypothetical protein
NTE_00768	hypothetical protein
NTE_00779	hypothetical protein
NTE_00780	hypothetical protein
NTE_00790	hypothetical protein
NTE_00797	hypothetical protein
NTE_00798	hypothetical protein
NTE_00801	hypothetical protein
NTE_00803	hypothetical protein
NTE_00805	hypothetical protein
NTE_00806	hypothetical protein
NTE_00807	hypothetical protein
NTE_00811	hypothetical protein
NTE_00812	hypothetical protein
NTE_00814	hypothetical protein
NTE_00815	hypothetical protein
NTE_00816	hypothetical protein
NTE_00817	hypothetical protein
NTE_00818	hypothetical protein
NTE_00837	hypothetical protein
NTE_00838	hypothetical protein
NTE_00845	hypothetical protein
NTE_00849	hypothetical protein
NTE_00857	hypothetical protein
NTE_00868	hypothetical protein
NTE_00870	hypothetical protein
NTE_00873	hypothetical protein
NTE_00874	hypothetical protein
NTE_00875	hypothetical protein
NTE_00877	hypothetical protein
NTE_00887	hypothetical protein
NTE_00899	hypothetical protein
NTE_00904	hypothetical protein
NTE_00906	hypothetical protein
NTE_00908	hypothetical protein
NTE_00910	hypothetical protein
NTE_00911	hypothetical protein
NTE_00915	hypothetical protein
NTE_00917	hypothetical protein
NTE_00919	hypothetical protein
NTE_00921	hypothetical protein
NTE_00924	hypothetical protein
NTE_00932	hypothetical protein
NTE_00940	hypothetical protein
NTE_00952	hypothetical protein
NTE_00953	hypothetical protein
NTE_00954	hypothetical protein
NTE_00955	hypothetical protein
NTE_00956	hypothetical protein
NTE_00957	hypothetical protein
NTE_00959	hypothetical protein
NTE_00960	hypothetical protein
NTE_00973	hypothetical protein
NTE_00975	hypothetical protein
NTE_00984	hypothetical protein
NTE_00998	hypothetical protein
NTE_00999	hypothetical protein
NTE_01002	hypothetical protein
NTE_01005	hypothetical protein
NTE_01006	hypothetical protein
NTE_01008	hypothetical protein
NTE_01009	hypothetical protein
NTE_01019	hypothetical protein
NTE_01023	hypothetical protein
NTE_01039	hypothetical protein
NTE_01041	hypothetical protein
NTE_01044	hypothetical protein
NTE_01047	hypothetical protein
NTE_01050	hypothetical protein
NTE_01060	hypothetical protein
NTE_01065	hypothetical protein
NTE_01068	hypothetical protein
NTE_01073	hypothetical protein
NTE_01078	hypothetical protein
NTE_01079	hypothetical protein
NTE_01101	hypothetical protein
NTE_01110	hypothetical protein
NTE_01114	hypothetical protein
NTE_01115	hypothetical protein
NTE_01119	hypothetical protein
NTE_01134	hypothetical protein
NTE_01137	hypothetical protein
NTE_01138	hypothetical protein
NTE_01140	hypothetical protein
NTE_01144	hypothetical protein
NTE_01145	hypothetical protein
NTE_01146	hypothetical protein
NTE_01153	hypothetical protein
NTE_01155	hypothetical protein
NTE_01158	hypothetical protein
NTE_01159	hypothetical protein
NTE_01160	hypothetical protein
NTE_01167	hypothetical protein
NTE_01168	hypothetical protein
NTE_01169	hypothetical protein
NTE_01170	hypothetical protein
NTE_01171	hypothetical protein
NTE_01172	hypothetical protein
NTE_01173	hypothetical protein
NTE_01174	hypothetical protein
NTE_01175	hypothetical protein
NTE_01176	hypothetical protein
NTE_01177	hypothetical protein
NTE_01178	hypothetical protein
NTE_01180	hypothetical protein
NTE_01181	hypothetical protein
NTE_01205	hypothetical protein
NTE_01206	hypothetical protein
NTE_01207	hypothetical protein
NTE_01208	hypothetical protein
NTE_01209	hypothetical protein
NTE_01210	hypothetical protein
NTE_01211	hypothetical protein
NTE_01212	hypothetical protein
NTE_01213	hypothetical protein
NTE_01214	hypothetical protein
NTE_01215	hypothetical protein
NTE_01216	hypothetical protein
NTE_01217	hypothetical protein
NTE_01218	hypothetical protein
NTE_01219	hypothetical protein
NTE_01220	hypothetical protein
NTE_01221	hypothetical protein
NTE_01222	hypothetical protein
NTE_01227	hypothetical protein
NTE_01232	hypothetical protein
NTE_01239	hypothetical protein
NTE_01243	hypothetical protein
NTE_01261	hypothetical protein
NTE_01262	hypothetical protein
NTE_01264	hypothetical protein
NTE_01265	hypothetical protein
NTE_01269	hypothetical protein
NTE_01270	hypothetical protein
NTE_01271	hypothetical protein
NTE_01272	hypothetical protein
NTE_01275	hypothetical protein
NTE_01279	hypothetical protein
NTE_01282	hypothetical protein
NTE_01287	hypothetical protein
NTE_01301	hypothetical protein
NTE_01303	hypothetical protein
NTE_01309	hypothetical protein
NTE_01323	hypothetical protein
NTE_01324	hypothetical protein
NTE_01326	hypothetical protein
NTE_01341	hypothetical protein
NTE_01356	hypothetical protein
NTE_01357	hypothetical protein
NTE_01358	hypothetical protein
NTE_01363	hypothetical protein
NTE_01366	hypothetical protein
NTE_01367	hypothetical protein
NTE_01368	hypothetical protein
NTE_01369	hypothetical protein
NTE_01370	hypothetical protein
NTE_01373	hypothetical protein
NTE_01374	hypothetical protein
NTE_01375	hypothetical protein
NTE_01376	hypothetical protein
NTE_01405	hypothetical protein
NTE_01406	hypothetical protein
NTE_01431	hypothetical protein
NTE_01433	hypothetical protein
NTE_01437	hypothetical protein
NTE_01440	hypothetical protein
NTE_01441	hypothetical protein
NTE_01448	hypothetical protein
NTE_01456	hypothetical protein
NTE_01457	hypothetical protein
NTE_01461	hypothetical protein
NTE_01474	hypothetical protein
NTE_01481	hypothetical protein
NTE_01482	hypothetical protein
NTE_01483	hypothetical protein
NTE_01487	hypothetical protein
NTE_01489	hypothetical protein
NTE_01497	hypothetical protein
NTE_01499	hypothetical protein
NTE_01502	hypothetical protein
NTE_01503	hypothetical protein
NTE_01504	hypothetical protein
NTE_01509	hypothetical protein
NTE_01510	hypothetical protein
NTE_01515	hypothetical protein
NTE_01524	hypothetical protein
NTE_01525	hypothetical protein
NTE_01526	hypothetical protein
NTE_01528	hypothetical protein
NTE_01531	hypothetical protein
NTE_01533	hypothetical protein
NTE_01541	hypothetical protein
NTE_01544	hypothetical protein
NTE_01545	hypothetical protein
NTE_01548	hypothetical protein
NTE_01550	hypothetical protein
NTE_01568	hypothetical protein
NTE_01572	hypothetical protein
NTE_01586	hypothetical protein
NTE_01589	hypothetical protein
NTE_01590	hypothetical protein
NTE_01598	hypothetical protein
NTE_01599	hypothetical protein
NTE_01610	hypothetical protein
NTE_01611	hypothetical protein
NTE_01613	hypothetical protein
NTE_01622	hypothetical protein
NTE_01623	hypothetical protein
NTE_01624	hypothetical protein
NTE_01625	hypothetical protein
NTE_01659	hypothetical protein
NTE_01669	hypothetical protein
NTE_01670	hypothetical protein
NTE_01672	hypothetical protein
NTE_01684	hypothetical protein
NTE_01686	hypothetical protein
NTE_01689	hypothetical protein
NTE_01691	hypothetical protein
NTE_01692	hypothetical protein
NTE_01693	hypothetical protein
NTE_01694	hypothetical protein
NTE_01700	hypothetical protein
NTE_01708	hypothetical protein
NTE_01709	hypothetical protein
NTE_01714	hypothetical protein
NTE_01716	hypothetical protein
NTE_01741	hypothetical protein
NTE_01745	hypothetical protein
NTE_01750	hypothetical protein
NTE_01771	hypothetical protein
NTE_01772	hypothetical protein
NTE_01773	hypothetical protein
NTE_01775	hypothetical protein
NTE_01776	hypothetical protein
NTE_01778	hypothetical protein
NTE_01779	hypothetical protein
NTE_01780	hypothetical protein
NTE_01781	hypothetical protein
NTE_01793	hypothetical protein
NTE_01794	hypothetical protein
NTE_01795	hypothetical protein
NTE_01796	hypothetical protein
NTE_01797	hypothetical protein
NTE_01798	hypothetical protein
NTE_01799	hypothetical protein
NTE_01800	hypothetical protein
NTE_01801	hypothetical protein
NTE_01802	hypothetical protein
NTE_01804	hypothetical protein
NTE_01805	hypothetical protein
NTE_01806	hypothetical protein
NTE_01807	hypothetical protein
NTE_01840	hypothetical protein
NTE_01848	hypothetical protein
NTE_01856	hypothetical protein
NTE_01857	hypothetical protein
NTE_01858	hypothetical protein
NTE_01859	hypothetical protein
NTE_01860	hypothetical protein
NTE_01861	hypothetical protein
NTE_01862	hypothetical protein
NTE_01863	hypothetical protein
NTE_01864	hypothetical protein
NTE_01865	hypothetical protein
NTE_01866	hypothetical protein
NTE_01867	hypothetical protein
NTE_01870	hypothetical protein
NTE_01871	hypothetical protein
NTE_01874	hypothetical protein
NTE_01875	hypothetical protein
NTE_01876	hypothetical protein
NTE_01878	hypothetical protein
NTE_01879	hypothetical protein
NTE_01880	hypothetical protein
NTE_01881	hypothetical protein
NTE_01882	hypothetical protein
NTE_01883	hypothetical protein
NTE_01884	hypothetical protein
NTE_01885	hypothetical protein
NTE_01886	hypothetical protein
NTE_01887	hypothetical protein
NTE_01888	hypothetical protein
NTE_01889	hypothetical protein
NTE_01890	hypothetical protein
NTE_01891	hypothetical protein
NTE_01892	hypothetical protein
NTE_01893	hypothetical protein
NTE_01894	hypothetical protein
NTE_01917	hypothetical protein
NTE_01918	hypothetical protein
NTE_01928	hypothetical protein
NTE_01935	hypothetical protein
NTE_01936	hypothetical protein
NTE_01938	hypothetical protein
NTE_01939	hypothetical protein
NTE_01941	hypothetical protein
NTE_01943	hypothetical protein
NTE_01946	hypothetical protein
NTE_01985	hypothetical protein
NTE_01986	hypothetical protein
NTE_01990	hypothetical protein
NTE_01991	hypothetical protein
NTE_02010	hypothetical protein
NTE_02011	hypothetical protein
NTE_02013	hypothetical protein
NTE_02019	hypothetical protein
NTE_02022	hypothetical protein
NTE_02023	hypothetical protein
NTE_02024	hypothetical protein
NTE_02026	hypothetical protein
NTE_02027	hypothetical protein
NTE_02030	hypothetical protein
NTE_02031	hypothetical protein
NTE_02032	hypothetical protein
NTE_02038	hypothetical protein
NTE_02039	hypothetical protein
NTE_02044	hypothetical protein
NTE_02045	hypothetical protein
NTE_02051	hypothetical protein
NTE_02058	hypothetical protein
NTE_02060	hypothetical protein
NTE_02067	hypothetical protein
NTE_02071	hypothetical protein
NTE_02075	hypothetical protein
NTE_02079	hypothetical protein
NTE_02080	hypothetical protein
NTE_02083	hypothetical protein
NTE_02084	hypothetical protein
NTE_02085	hypothetical protein
NTE_02087	hypothetical protein
NTE_02089	hypothetical protein
NTE_02090	hypothetical protein
NTE_02091	hypothetical protein
NTE_02092	hypothetical protein
NTE_02094	hypothetical protein
NTE_02096	hypothetical protein
NTE_02097	hypothetical protein
NTE_02098	hypothetical protein
NTE_02099	hypothetical protein
NTE_02100	hypothetical protein
NTE_02101	hypothetical protein
NTE_02102	hypothetical protein
NTE_02103	hypothetical protein
NTE_02104	hypothetical protein
NTE_02105	hypothetical protein
NTE_02106	hypothetical protein
NTE_02107	hypothetical protein
NTE_02108	hypothetical protein
NTE_02109	hypothetical protein
NTE_02110	hypothetical protein
NTE_02111	hypothetical protein
NTE_02112	hypothetical protein
NTE_02113	hypothetical protein
NTE_02114	hypothetical protein
NTE_02115	hypothetical protein
NTE_02116	hypothetical protein
NTE_02119	hypothetical protein
NTE_02120	hypothetical protein
NTE_02121	hypothetical protein
NTE_02125	hypothetical protein
NTE_02129	hypothetical protein
NTE_02130	hypothetical protein
NTE_02131	hypothetical protein
NTE_02132	hypothetical protein
NTE_02134	hypothetical protein
NTE_02138	hypothetical protein
NTE_02140	hypothetical protein
NTE_02141	hypothetical protein
NTE_02145	hypothetical protein
NTE_02154	hypothetical protein
NTE_02157	hypothetical protein
NTE_02158	hypothetical protein
NTE_02183	hypothetical protein
NTE_02184	hypothetical protein
NTE_02185	hypothetical protein
NTE_02198	hypothetical protein
NTE_02201	hypothetical protein
NTE_02204	hypothetical protein
NTE_02214	hypothetical protein
NTE_02220	hypothetical protein
NTE_02227	hypothetical protein
NTE_02228	hypothetical protein
NTE_02239	hypothetical protein
NTE_02243	hypothetical protein
NTE_02248	hypothetical protein
NTE_02249	hypothetical protein
NTE_02250	hypothetical protein
NTE_02258	hypothetical protein
NTE_02259	hypothetical protein
NTE_02287	hypothetical protein
NTE_02301	hypothetical protein
NTE_02302	hypothetical protein
NTE_02311	hypothetical protein
NTE_02322	hypothetical protein
NTE_02323	hypothetical protein
NTE_02331	hypothetical protein
NTE_02335	hypothetical protein
NTE_02341	hypothetical protein
NTE_02342	hypothetical protein
NTE_02344	hypothetical protein
NTE_02356	hypothetical protein
NTE_02361	hypothetical protein
NTE_02362	hypothetical protein
NTE_02364	hypothetical protein
NTE_02365	hypothetical protein
NTE_02367	hypothetical protein
NTE_02369	hypothetical protein
NTE_02381	hypothetical protein
NTE_02382	hypothetical protein
NTE_02383	hypothetical protein
NTE_02384	hypothetical protein
NTE_02385	hypothetical protein
NTE_02386	hypothetical protein
NTE_02387	hypothetical protein
NTE_02388	hypothetical protein
NTE_02396	hypothetical protein
NTE_02398	hypothetical protein
NTE_02399	hypothetical protein
NTE_02409	hypothetical protein
NTE_02414	hypothetical protein
NTE_02415	hypothetical protein
NTE_02418	hypothetical protein
NTE_02419	hypothetical protein
NTE_02422	hypothetical protein
NTE_02429	hypothetical protein
NTE_02433	hypothetical protein
NTE_02438	hypothetical protein
NTE_02440	hypothetical protein
NTE_02441	hypothetical protein
NTE_02446	hypothetical protein
NTE_02449	hypothetical protein
NTE_02465	hypothetical protein
NTE_02471	hypothetical protein
NTE_02479	hypothetical protein
NTE_02482	hypothetical protein
NTE_02490	hypothetical protein
NTE_02494	hypothetical protein
NTE_02496	hypothetical protein
NTE_02497	hypothetical protein
NTE_02498	hypothetical protein
NTE_02499	hypothetical protein
NTE_02500	hypothetical protein
NTE_02511	hypothetical protein
NTE_02517	hypothetical protein
NTE_02518	hypothetical protein
NTE_02519	hypothetical protein
NTE_02521	hypothetical protein
NTE_02522	hypothetical protein
NTE_02523	hypothetical protein
NTE_02524	hypothetical protein
NTE_02525	hypothetical protein
NTE_02530	hypothetical protein
NTE_02531	hypothetical protein
NTE_02532	hypothetical protein
NTE_02533	hypothetical protein
NTE_02534	hypothetical protein
NTE_02535	hypothetical protein
NTE_02538	hypothetical protein
NTE_02539	hypothetical protein
NTE_02540	hypothetical protein
NTE_02541	hypothetical protein
NTE_02542	hypothetical protein
NTE_02543	hypothetical protein
NTE_02544	hypothetical protein
NTE_02545	hypothetical protein
NTE_02546	hypothetical protein
NTE_02547	hypothetical protein
NTE_02563	hypothetical protein
NTE_02565	hypothetical protein
NTE_02566	hypothetical protein
NTE_02572	hypothetical protein
NTE_02576	hypothetical protein
NTE_02578	hypothetical protein
NTE_02589	hypothetical protein
NTE_02592	hypothetical protein
NTE_02593	hypothetical protein
NTE_02610	hypothetical protein
NTE_02614	hypothetical protein
NTE_02615	hypothetical protein
NTE_02616	hypothetical protein
NTE_02617	hypothetical protein
NTE_02618	hypothetical protein
NTE_02623	hypothetical protein
NTE_02644	hypothetical protein
NTE_02646	hypothetical protein
NTE_02659	hypothetical protein
NTE_02665	hypothetical protein
NTE_02669	hypothetical protein
NTE_02674	hypothetical protein
NTE_02679	hypothetical protein
NTE_02681	hypothetical protein
NTE_02695	hypothetical protein
NTE_02699	hypothetical protein
NTE_02700	hypothetical protein
NTE_02713	hypothetical protein
NTE_02720	hypothetical protein
NTE_02741	hypothetical protein
NTE_02744	hypothetical protein
NTE_02787	hypothetical protein
NTE_02789	hypothetical protein
NTE_02805	hypothetical protein
NTE_02813	hypothetical protein
NTE_02816	hypothetical protein
NTE_02821	hypothetical protein
NTE_02822	hypothetical protein
NTE_02826	hypothetical protein
NTE_02827	hypothetical protein
NTE_02828	hypothetical protein
NTE_02829	hypothetical protein
NTE_02832	hypothetical protein
NTE_02834	hypothetical protein
NTE_02848	hypothetical protein
NTE_02865	hypothetical protein
NTE_02868	hypothetical protein
NTE_02869	hypothetical protein
NTE_02872	hypothetical protein
NTE_02876	hypothetical protein
NTE_02882	hypothetical protein
NTE_02883	hypothetical protein
NTE_02898	hypothetical protein
NTE_02900	hypothetical protein
NTE_02901	hypothetical protein
NTE_02902	hypothetical protein
NTE_02903	hypothetical protein
NTE_02905	hypothetical protein
NTE_02915	hypothetical protein
NTE_02929	hypothetical protein
NTE_02932	hypothetical protein
NTE_02943	hypothetical protein
NTE_02944	hypothetical protein
NTE_02948	hypothetical protein
NTE_02951	hypothetical protein
NTE_02952	hypothetical protein
NTE_02953	hypothetical protein
NTE_02955	hypothetical protein
NTE_02957	hypothetical protein
NTE_02958	hypothetical protein
NTE_02960	hypothetical protein
NTE_02961	hypothetical protein
NTE_02962	hypothetical protein
NTE_02980	hypothetical protein
NTE_02984	hypothetical protein
NTE_02985	hypothetical protein
NTE_02990	hypothetical protein
NTE_02992	hypothetical protein
NTE_02993	hypothetical protein
NTE_02999	hypothetical protein
NTE_03000	hypothetical protein
NTE_03001	hypothetical protein
NTE_03002	hypothetical protein
NTE_03004	hypothetical protein
NTE_03008	hypothetical protein
NTE_03009	hypothetical protein
NTE_03010	hypothetical protein
NTE_03014	hypothetical protein
NTE_03027	hypothetical protein
NTE_03042	hypothetical protein
NTE_03056	hypothetical protein
NTE_03064	hypothetical protein
NTE_03065	hypothetical protein
NTE_03066	hypothetical protein
NTE_03067	hypothetical protein
NTE_03068	hypothetical protein
NTE_03076	hypothetical protein
NTE_03078	hypothetical protein
NTE_03079	hypothetical protein
NTE_03080	hypothetical protein
NTE_03082	hypothetical protein
NTE_03083	hypothetical protein
NTE_03084	hypothetical protein
NTE_03086	hypothetical protein
NTE_03088	hypothetical protein
NTE_03089	hypothetical protein
NTE_03090	hypothetical protein
NTE_03102	hypothetical protein
NTE_03126	hypothetical protein
NTE_03135	hypothetical protein
NTE_03140	hypothetical protein
NTE_03141	hypothetical protein
NTE_03145	hypothetical protein
NTE_03157	hypothetical protein
NTE_03169	hypothetical protein
NTE_03170	hypothetical protein
NTE_03173	hypothetical protein
NTE_03174	hypothetical protein
NTE_03181	hypothetical protein
NTE_03182	hypothetical protein
NTE_03183	hypothetical protein
NTE_03189	hypothetical protein
NTE_03193	hypothetical protein
NTE_03218	hypothetical protein
NTE_03222	hypothetical protein
NTE_03223	hypothetical protein
NTE_03224	hypothetical protein
NTE_03226	hypothetical protein
NTE_03228	hypothetical protein
NTE_03229	hypothetical protein
NTE_03233	hypothetical protein
NTE_03234	hypothetical protein
NTE_03238	hypothetical protein
NTE_03242	hypothetical protein
NTE_03243	hypothetical protein
NTE_03245	hypothetical protein
NTE_03249	hypothetical protein
NTE_03256	hypothetical protein
NTE_03257	hypothetical protein
NTE_03258	hypothetical protein
NTE_03262	hypothetical protein
NTE_03269	hypothetical protein
NTE_03270	hypothetical protein
NTE_03271	hypothetical protein
NTE_03276	hypothetical protein
NTE_03288	hypothetical protein
NTE_03301	hypothetical protein
NTE_03302	hypothetical protein
NTE_03304	hypothetical protein
NTE_03309	hypothetical protein
NTE_03314	hypothetical protein
NTE_03315	hypothetical protein
NTE_03325	hypothetical protein
NTE_03332	hypothetical protein
NTE_03338	hypothetical protein
NTE_03339	hypothetical protein
NTE_03342	hypothetical protein
NTE_03350	hypothetical protein
NTE_03351	hypothetical protein
NTE_03354	hypothetical protein
NTE_03359	hypothetical protein
NTE_03360	hypothetical protein
NTE_03361	hypothetical protein
NTE_03362	hypothetical protein
NTE_03364	hypothetical protein
NTE_03366	hypothetical protein
NTE_03367	hypothetical protein
NTE_03368	hypothetical protein
NTE_03369	hypothetical protein
NTE_03372	hypothetical protein
NTE_03373	hypothetical protein
NTE_03375	hypothetical protein
NTE_03376	hypothetical protein
NTE_03377	hypothetical protein
NTE_03378	hypothetical protein
NTE_03379	hypothetical protein
NTE_03381	hypothetical protein
NTE_03384	hypothetical protein
NTE_03386	hypothetical protein
NTE_03387	hypothetical protein
NTE_03388	hypothetical protein
NTE_03389	hypothetical protein
NTE_03390	hypothetical protein
NTE_03391	hypothetical protein
NTE_03392	hypothetical protein
NTE_03393	hypothetical protein
NTE_03394	hypothetical protein
NTE_03395	hypothetical protein
NTE_03396	hypothetical protein
NTE_03397	hypothetical protein
NTE_03398	hypothetical protein
NTE_03399	hypothetical protein
NTE_03400	hypothetical protein
NTE_03401	hypothetical protein
NTE_03402	hypothetical protein
NTE_03403	hypothetical protein
NTE_03405	hypothetical protein
NTE_03406	hypothetical protein
NTE_03408	hypothetical protein
NTE_03409	hypothetical protein
NTE_03412	hypothetical protein
NTE_03416	hypothetical protein
NTE_03417	hypothetical protein
NTE_03418	hypothetical protein
NTE_03419	hypothetical protein
NTE_03420	hypothetical protein
NTE_03421	hypothetical protein
NTE_03423	hypothetical protein
NTE_03424	hypothetical protein
NTE_03425	hypothetical protein
NTE_03426	hypothetical protein
NTE_03428	hypothetical protein
NTE_03429	hypothetical protein
NTE_03430	hypothetical protein
NTE_03431	hypothetical protein
NTE_03432	hypothetical protein
NTE_03433	hypothetical protein
NTE_03438	hypothetical protein
NTE_03446	hypothetical protein
NTE_03448	hypothetical protein
NTE_03450	hypothetical protein
NTE_03462	hypothetical protein
NTE_03467	hypothetical protein
NTE_03469	hypothetical protein
NTE_03471	hypothetical protein
NTE_03473	hypothetical protein
NTE_03475	hypothetical protein
NTE_03476	hypothetical protein
NTE_03477	hypothetical protein
NTE_03480	hypothetical protein
NTE_03483	hypothetical protein
NTE_03486	hypothetical protein
NTE_03488	hypothetical protein
NTE_03489	hypothetical protein
NTE_03490	hypothetical protein
NTE_03492	hypothetical protein
NTE_03494	hypothetical protein
NTE_03497	hypothetical protein
NTE_03501	hypothetical protein
NTE_03503	hypothetical protein
NTE_03504	hypothetical protein
NTE_03509	hypothetical protein
NTE_03512	hypothetical protein
NTE_03518	hypothetical protein
NTE_03519	hypothetical protein
NTE_03524	hypothetical protein
NTE_03526	hypothetical protein
NTE_03529	hypothetical protein
NTE_03531	hypothetical protein
NTE_03532	hypothetical protein
NTE_03533	hypothetical protein
NTE_03537	hypothetical protein
NTE_03543	hypothetical protein
NTE_03550	hypothetical protein
NTE_03554	hypothetical protein
NTE_03555	hypothetical protein
NTE_02442	Integrase core domain
NTE_03168	IPT/TIG domain
NTE_00943	K+-transporting ATPase, A chain
NTE_00944	K+-transporting ATPase, A chain
NTE_00941	K+-transporting ATPase, c chain
NTE_00769	Ketosteroid isomerase homolog
NTE_00802	Ketosteroid isomerase homolog
NTE_00024	Ketosteroid isomerase-related protein
NTE_02006	Ketosteroid isomerase-related protein
NTE_02028	Lactoylglutathione lyase and related lyases
NTE_01310	LAGLIDADG endonuclease
NTE_00278	looped-hinge helix DNA binding domain, AbrB family
NTE_01428	Matrixin
NTE_00196	MEDS: MEthanogen/methylotroph, DcmR Sensory domain
NTE_00533	MEDS: MEthanogen/methylotroph, DcmR Sensory domain
NTE_02072	MEDS: MEthanogen/methylotroph, DcmR Sensory domain
NTE_02595	MEDS: MEthanogen/methylotroph, DcmR Sensory domain
NTE_00561	Membrane protease subunits, stomatin/prohibitin homologs
NTE_02416	Membrane-associated phospholipid phosphatase
NTE_02298	META domain
NTE_00231	Methylase involved in ubiquinone/menaquinone biosynthesis
NTE_00264	Methylase involved in ubiquinone/menaquinone biosynthesis
NTE_01637	Methylase involved in ubiquinone/menaquinone biosynthesis
NTE_02863	Methylase involved in ubiquinone/menaquinone biosynthesis
NTE_02937	Methylase involved in ubiquinone/menaquinone biosynthesis
NTE_03502	Methylase involved in ubiquinone/menaquinone biosynthesis
NTE_00467	Methyltransferase domain
NTE_00709	Methyltransferase domain
NTE_02144	Methyltransferase domain
NTE_02859	Methyltransferase domain
NTE_02076	methyltransferase, FkbM family
NTE_02520	Mn2+ and Fe2+ transporters of the NRAMP family
NTE_00795	Na+/H+ antiporter NhaD and related arsenite permeases
NTE_02904	Na+/proline symporter
NTE_03356	NAD-specific glutamate dehydrogenase
NTE_01407	NADPH-dependent glutamate synthase beta chain and related oxidoreductases
NTE_03144	NADPH:quinone reductase and related Zn-dependent oxidoreductases
NTE_02454	Ni,Fe-hydrogenase III large subunit
NTE_00742	Nitroreductase
NTE_01315	Nitroreductase
NTE_00036	NTP pyrophosphohydrolases including oxidative damage repair enzymes
NTE_00221	Nucleotidyl transferase of unknown function (DUF1814)
NTE_03427	P pilus assembly protein, porin PapC
NTE_02401	parallel beta-helix repeat (two copies)
NTE_03374	ParB-like nuclease domain
NTE_00215	Peptidase propeptide and YPEB domain
NTE_02765	Peptidase propeptide and YPEB domain
NTE_00481	Periplasmic component of the Tol biopolymer transport system
NTE_02825	Periplasmic component of the Tol biopolymer transport system
NTE_01225	Peroxiredoxin
NTE_00489	Phage baseplate assembly protein W
NTE_01855	Phage integrase family
NTE_00495	Phage tail sheath protein FI
NTE_00292	Phosphatidylserine/phosphatidylglycerophosphate/cardiolipin synthases and related enzymes
NTE_01136	Phosphatidylserine/phosphatidylglycerophosphate/cardiolipin synthases and related enzymes
NTE_01895	Phosphatidylserine/phosphatidylglycerophosphate/cardiolipin synthases and related enzymes
NTE_00049	phosphohistidine phosphatase SixA
NTE_00475	Phytoene dehydrogenase and related proteins
NTE_02612	Phytoene dehydrogenase and related proteins
NTE_00587	Plastocyanin
NTE_03300	Polyketide cyclase / dehydrase and lipid transport
NTE_00470	Polyphosphate:AMP phosphotransferase (EC 2.7.4.-)
NTE_00685	Post-segregation antitoxin CcdA
NTE_02282	PPOX class probable F420-dependent enzyme, MSMEG_5819 family
NTE_02627	PPOX class probable F420-dependent enzyme, Rv0121 family
NTE_01774	Predicted ATPase
NTE_02537	Predicted ATPase involved in replication control, Cdc46/Mcm family
NTE_03247	Predicted carboxypeptidase
NTE_01506	Predicted divalent heavy-metal cations transporter
NTE_02675	Predicted DNA binding protein
NTE_00646	Predicted enzyme related to lactoylglutathione lyase
NTE_00830	Predicted enzyme related to lactoylglutathione lyase
NTE_01289	Predicted enzyme related to lactoylglutathione lyase
NTE_01490	Predicted esterase of the alpha-beta hydrolase superfamily
NTE_02065	Predicted esterase of the alpha-beta hydrolase superfamily
NTE_02066	Predicted esterase of the alpha-beta hydrolase superfamily
NTE_03355	Predicted Fe-S oxidoreductase
NTE_03091	Predicted flavoprotein
NTE_02444	Predicted hydrolases of the HAD superfamily
NTE_00535	Predicted hydrolases or acyltransferases (alpha/beta hydrolase superfamily)
NTE_02236	Predicted hydrolases or acyltransferases (alpha/beta hydrolase superfamily)
NTE_02611	Predicted hydrolases or acyltransferases (alpha/beta hydrolase superfamily)
NTE_03063	Predicted hydrolases or acyltransferases (alpha/beta hydrolase superfamily)
NTE_00038	Predicted lactoylglutathione lyase
NTE_00325	Predicted membrane protein
NTE_02255	Predicted membrane protein
NTE_03495	Predicted membrane protein
NTE_03528	Predicted membrane protein
NTE_00842	Predicted metal-dependent phosphoesterases (PHP family)
NTE_03137	Predicted metalloprotease
NTE_03138	Predicted metalloprotease
NTE_00254	Predicted nucleic acid-binding protein, contains PIN domain
NTE_00277	Predicted nucleic acid-binding protein, contains PIN domain
NTE_00684	Predicted nucleic acid-binding protein, contains PIN domain
NTE_01285	Predicted nucleoside-diphosphate-sugar epimerases
NTE_02423	Predicted permeases
NTE_02133	Predicted small metal-binding protein
NTE_03357	Predicted transcription factor, homolog of eukaryotic MBF1
NTE_00022	Predicted transcriptional regulator
NTE_00879	Predicted transcriptional regulator
NTE_00972	Predicted transcriptional regulator
NTE_03371	Predicted transcriptional regulator
NTE_03461	Predicted transcriptional regulator, contains C-terminal CBS domains
NTE_00876	Predicted transcriptional regulators
NTE_01278	Predicted transcriptional regulators
NTE_01427	Predicted transcriptional regulators
NTE_02339	Predicted transcriptional regulators
NTE_00182	Predicted xylanase/chitin deacetylase
NTE_00213	Predicted xylanase/chitin deacetylase
NTE_00310	Predicted xylanase/chitin deacetylase
NTE_00403	Predicted xylanase/chitin deacetylase
NTE_00704	Predicted xylanase/chitin deacetylase
NTE_01484	Predicted xylanase/chitin deacetylase
NTE_01486	Predicted xylanase/chitin deacetylase
NTE_03019	Predicted xylanase/chitin deacetylase
NTE_03070	Predicted xylanase/chitin deacetylase
NTE_03248	Predicted xylanase/chitin deacetylase
NTE_02776	Predicted Zn-dependent hydrolases of the beta-lactamase fold
NTE_01280	Preprotein translocase subunit Sss1
NTE_02690	Prokaryotic metallothionein
NTE_02074	Protein of unknown function (DUF1428)
NTE_00690	Protein of unknown function (DUF2283)
NTE_01371	Protein of unknown function (DUF3237)
NTE_00542	Protein of unknown function (DUF3892)
NTE_00499	Protein of unknown function (DUF4255)
NTE_02029	Protein of unknown function (DUF4256)
NTE_00391	Protein of unknown function (DUF835)/Four helix bundle sensory module for signal transduction
NTE_00793	Purine-cytosine permease and related proteins
NTE_02847	Putative copper export protein
NTE_00026	Putative NADP-dependent oxidoreductases
NTE_02234	Putative translation initiation inhibitor, yjgF family
NTE_03273	Putative zinc ribbon domain
NTE_00392	RecA-superfamily ATPases implicated in signal transduction
NTE_02363	RecA-superfamily ATPases implicated in signal transduction
NTE_00568	Repeat domain in Vibrio, Colwellia, Bradyrhizobium and Shewanella
NTE_00257	Response regulator containing CheY-like receiver, AAA-type ATPase, and DNA-binding domains
NTE_02124	Response regulators consisting of a CheY-like receiver domain and a winged-helix DNA-binding domain
NTE_00286	Restriction endonuclease S subunits
NTE_01142	Restriction endonuclease S subunits
NTE_02987	Restriction endonuclease S subunits
NTE_01349	Rhodanese-related sulfurtransferase
NTE_00326	Ribbon-helix-helix protein, copG family
NTE_00205	Ribonucleotide reductase N-terminal
NTE_00101	Short C-terminal domain
NTE_02640	Short-chain dehydrogenases of various substrate specificities
NTE_03190	Short-chain dehydrogenases of various substrate specificities
NTE_01471	Signal transduction histidine kinase
NTE_02155	Signal transduction histidine kinase
NTE_02974	Site-specific DNA methylase
NTE_01179	Site-specific recombinase XerD
NTE_01770	Site-specific recombinase XerD
NTE_01782	Site-specific recombinase XerD
NTE_02995	Site-specific recombinase XerD
NTE_00125	Small-conductance mechanosensitive channel
NTE_01607	SnoaL-like domain
NTE_02004	SnoaL-like domain
NTE_02620	SnoaL-like domain
NTE_03040	SnoaL-like domain
NTE_03142	SnoaL-like domain
NTE_03081	SnoaL-like polyketide cyclase
NTE_03482	SPFH domain, Band 7 family protein
NTE_03513	SPFH domain, Band 7 family protein
NTE_02994	Subtilase family
NTE_02562	TaqI-like C-terminal specificity domain/Eco57I restriction-modification methylase
NTE_02835	Threonine dehydrogenase and related Zn-dependent dehydrogenases
NTE_00051	thymidylate kinase
NTE_00052	thymidylate kinase (EC 2.7.4.9)
NTE_02625	Tissue inhibitor of metalloproteinase
NTE_00476	Transcriptional regulator
NTE_02975	Transcriptional regulator
NTE_00978	transcriptional regulator, ArsR family
NTE_00087	Transcriptional regulators
NTE_00357	Transcriptional regulators
NTE_00693	Transcriptional regulators
NTE_00948	Transcriptional regulators
NTE_01286	Transcriptional regulators
NTE_01322	Transcriptional regulators
NTE_01325	Transcriptional regulators
NTE_01747	Transcriptional regulators
NTE_01898	Transcriptional regulators
NTE_02005	Transcriptional regulators
NTE_02007	Transcriptional regulators
NTE_02078	Transcriptional regulators
NTE_02303	Transcriptional regulators
NTE_02390	Transcriptional regulators
NTE_02394	Transcriptional regulators
NTE_02395	Transcriptional regulators
NTE_03536	Transcriptional regulators
NTE_02443	Transposase DDE domain
NTE_00515	Trypsin-like serine proteases, typically periplasmic, contain C-terminal PDZ domain
NTE_00285	Type I restriction-modification system methyltransferase subunit
NTE_01143	Type I restriction-modification system methyltransferase subunit
NTE_02564	Type I restriction-modification system methyltransferase subunit
NTE_02988	Type I restriction-modification system methyltransferase subunit
NTE_02989	Type I site-specific restriction-modification system, R (restriction) subunit and related helicases
NTE_00869	type VI secretion system effector, Hcp1 family
NTE_00706	UDP-3-O-[3-hydroxymyristoyl] glucosamine N-acyltransferase
NTE_00308	UDP-N-acetyl-D-mannosaminuronate dehydrogenase
NTE_02391	UDP-N-acetyl-D-mannosaminuronate dehydrogenase
NTE_03156	UDP-N-acetyl-D-mannosaminuronate dehydrogenase
NTE_03160	UDP-N-acetyl-D-mannosaminuronate dehydrogenase
NTE_02122	Uncharacterized ABC-type transport system, periplasmic component/surface lipoprotein
NTE_00053	Uncharacterized conserved protein
NTE_00061	Uncharacterized conserved protein
NTE_00447	Uncharacterized conserved protein
NTE_00463	Uncharacterized conserved protein
NTE_00616	Uncharacterized conserved protein
NTE_00637	Uncharacterized conserved protein
NTE_00743	Uncharacterized conserved protein
NTE_00976	Uncharacterized conserved protein
NTE_00979	Uncharacterized conserved protein
NTE_00997	Uncharacterized conserved protein
NTE_01003	Uncharacterized conserved protein
NTE_01105	Uncharacterized conserved protein
NTE_01131	Uncharacterized conserved protein
NTE_01133	Uncharacterized conserved protein
NTE_01290	Uncharacterized conserved protein
NTE_02190	Uncharacterized conserved protein
NTE_02232	Uncharacterized conserved protein
NTE_02271	Uncharacterized conserved protein
NTE_02698	Uncharacterized conserved protein
NTE_02786	Uncharacterized conserved protein
NTE_02814	Uncharacterized conserved protein
NTE_03077	Uncharacterized conserved protein
NTE_03093	Uncharacterized conserved protein
NTE_03370	Uncharacterized conserved protein
NTE_03442	Uncharacterized conserved protein
NTE_03522	Uncharacterized conserved protein
NTE_03523	Uncharacterized conserved protein
NTE_03251	Uncharacterized conserved protein (DUF2267)
NTE_01362	Uncharacterized conserved protein related to C-terminal domain of eukaryotic chaperone, SACSIN
NTE_02536	Uncharacterized conserved protein related to C-terminal domain of eukaryotic chaperone, SACSIN
NTE_01364	Uncharacterized low-complexity proteins
NTE_00064	Uncharacterized protein conserved in bacteria
NTE_00502	Uncharacterized protein conserved in bacteria
NTE_01132	Uncharacterized protein conserved in bacteria
NTE_01135	Uncharacterized protein conserved in bacteria
NTE_02008	Uncharacterized protein conserved in bacteria
NTE_03031	Uncharacterized protein conserved in bacteria
NTE_03032	Uncharacterized protein conserved in bacteria
NTE_03172	Uncharacterized protein conserved in bacteria
NTE_01530	Uncharacterized protein involved in propionate catabolism
NTE_02575	Uncharacterized protein predicted to be involved in DNA repair
NTE_02824	Uncharacterized protein predicted to be involved in DNA repair
NTE_01268	Uncharacterized protein with SCP/PR1 domains
NTE_03036	Uncharacterized proteins of PilT N-term./Vapc superfamily
NTE_03487	Universal stress protein family
NTE_03521	Universal stress protein family
NTE_00896	Universal stress protein UspA and related nucleotide-binding proteins
NTE_01113	Universal stress protein UspA and related nucleotide-binding proteins
NTE_03454	Universal stress protein UspA and related nucleotide-binding proteins
NTE_02908	Urea amidohydrolase (urease) gamma subunit
NTE_00296	UvrD-like helicase C-terminal domain/AAA domain
NTE_03422	WD40-like Beta Propeller Repeat
NTE_01606	zinc-ribbon domain
NTE_01162	Zn-dependent alcohol dehydrogenases
NTE_01319	Zn-dependent hydrolases, including glyoxylases
